# Supplementary material for: Mapping Autoantibodies in Children With Acute Rheumatic Fever
Source: Front Immunol. 2021 Jul 15;12:702877. doi: 10.3389/fimmu.2021.702877 (PMC8320770; doi:10.3389/fimmu.2021.702877)
Supplement: Supplementary file 2 [file DataSheet_2.xlsx]

## Sheet: ProtoArray_Statistics
logFC	AveExpr	P.Value	gene
0.503301	9.49114	0.412914	2'-PDE
0.87129	9.4176	0.218723	6CKINE
-1.13499	9.26516	0.210871	A2ML1
0.907833	10.4706	0.103755	A4GALT
0.425504	10.3148	0.47981	AAA1
-0.867115	9.71891	0.116556	AAAS
0.640262	8.62374	0.313689	AADAC
0.682456	9.6082	0.301168	AADACL2
0.727591	10.2046	0.184178	AADAT
1.76842	10.1409	0.0234102	AASDHPPT
-0.690221	9.72386	0.227781	AATF
-1.68275	9.22351	0.00263064	ABAT
0.819554	9.19371	0.190177	ABCA6
-0.284758	9.42227	0.710948	ABCA8
0.658592	9.76988	0.255713	ABCB7
-1.82451	9.47478	0.00431733	ABCD4
1.4816	9.31687	0.0728787	ABCE1
-1.6933	10.0754	0.00295461	ABCF1
-0.59977	9.55398	0.305244	ABCF2
0.256396	10.9912	0.744016	ABCF3
0.33411	9.36163	0.658983	ABCG1
0.635942	10.0004	0.419104	ABHD1
-0.512227	9.57208	0.50109	ABHD10
1.19774	10.0263	0.0564472	ABHD11
0.804082	8.92523	0.253964	ABHD12B
1.45306	9.56278	0.0267701	ABHD14A
1.16947	10.7227	0.0882078	ABHD14B
-1.41273	8.94587	0.03187	ABHD4
0.684576	9.57414	0.266605	ABHD5
-0.205843	9.54307	0.678819	ABHD6
0.492779	11.1578	0.38394	ABI1
1.96792	9.9434	0.00693184	ABL1
-0.950345	9.67624	0.18041	ABL2
1.86257	11.6848	0.00222496	ABLIM1
1.03973	10.8377	0.140344	ABR
0.929016	9.57844	0.215823	ABT1
0.33513	9.70139	0.550233	ABTB1
0.0796611	9.10466	0.922517	ACAA2
0.221729	8.23701	0.77974	ACAD10
-0.783782	9.55689	0.177565	ACAD11
-1.04513	9.7032	0.113101	ACAD8
0.707179	8.9616	0.264394	ACAD9
0.973107	11.3763	0.0536466	ACADL
0.267331	8.72886	0.65808	ACADS
-0.85032	9.40822	0.180445	ACAP1
0.699477	9.28933	0.250657	ACAT1
-0.277497	10.1021	0.695909	ACBD4
0.500606	9.54338	0.357346	ACBD6
0.805861	9.58412	0.189567	ACBD7
-0.729766	9.50092	0.211219	ACCN1
-1.02729	8.44526	0.178406	ACCN2
-3.25946	10.932	0.00140242	ACE2
0.526888	10.0635	0.445552	ACKR4
0.94252	10.1598	0.0954933	ACLY
0.88321	10.1467	0.187768	ACMSD
0.478448	9.40886	0.427204	ACO1
1.08944	10.5363	0.0834017	ACO2
1.74462	10.4087	0.0199553	ACOT11
0.792306	10.3377	0.273859	ACOT4
1.2721	9.9502	0.0346267	ACOT8
0.342761	9.5543	0.595756	ACOT9
0.919855	10.6041	0.291609	ACP1
-1.28761	9.48306	0.0395208	ACP2
0.56363	8.69824	0.358466	ACP5
-1.04235	8.85236	0.086408	ACP6
-1.05181	9.85309	0.0865643	ACPP
-1.17687	9.63849	0.0867784	ACRV1
1.32838	10.403	0.0824886	ACSBG1
0.572864	9.14741	0.342638	ACSF2
1.15366	10.4669	0.0452045	ACSL3
1.06479	9.61232	0.0784104	ACSL4
0.838168	9.43675	0.132573	ACSL5
0.209179	9.83915	0.663971	ACSM3
-1.12342	9.67118	0.0364311	ACSS2
0.630661	10.384	0.213121	ACTA2
-1.79568	8.78382	0.0142844	ACTC1
0.210246	9.40457	0.729012	ACTG2
0.596773	9.1535	0.326218	ACTL6B
1.24224	9.11672	0.0960382	ACTL7A
1.30735	8.53081	0.118297	ACTL7B
0.956757	11.1654	0.033744	ACTN2
1.25962	9.1471	0.0430515	ACTN4
0.546495	8.28484	0.472119	ACTR1A
1.32071	9.19858	0.0532896	ACTR1B
-0.833504	8.9095	0.118703	ACTR3
0.233252	8.95434	0.69634	ACTR3B
-0.259398	9.6461	0.655387	ACTRT1
-0.587202	9.41552	0.424648	ACVR1 (ALK2)
1.72343	8.74975	0.0265237	ACVR1B
0.615267	9.60687	0.349511	ACVR2A
0.976688	9.59073	0.11631	ACVR2B
0.84541	9.83081	0.273967	ACVRL1
0.959842	11.397	0.054692	ACVRL1 (ALK1)
0.641033	9.45142	0.277922	ACY1
-0.334876	10.2925	0.583032	ACY3
0.565232	9.03495	0.481357	ACYP1
0.200696	10.3347	0.732125	ACYP2
0.824895	9.22136	0.259842	ADAM22
1.27824	9.00596	0.0567875	ADAM33
0.328741	10.185	0.588368	ADAM5P
-1.01131	9.11545	0.0795132	ADAMTS13
0.890984	8.95001	0.235847	ADAMTSL1
-1.66379	8.78742	0.0226668	ADAMTSL4
1.22753	10.225	0.0646474	ADARB1
1.46962	9.14071	0.0223405	ADARB2
1.89099	10.5191	0.00900163	ADAT1
0.852854	10.796	0.121729	ADAT2
1.26008	10.0293	0.0442161	ADAT3
1.051	10.1184	0.20284	ADCK1
1.42061	8.48903	0.0729203	ADCK5
2.01902	10.0333	0.00602286	ADD1
0.775414	10.2947	0.1983	ADD2
-0.630196	9.87267	0.293364	ADFP
-1.77196	10.2713	0.00391866	ADH1B
1.2113	9.93845	0.0533027	ADH4
2.80724	10.3872	0.00456698	ADH5
0.794688	9.61993	0.281969	ADH7
-0.318103	9.74478	0.602449	ADHFE1
0.1221	9.27232	0.840186	ADI1
0.270821	9.36122	0.678802	ADM
0.439596	8.51189	0.559287	ADPGK
1.04841	9.20989	0.14435	ADPRH
1.23333	9.7136	0.0223938	ADPRHL1
-0.206073	9.53447	0.753122	ADPRHL2
0.916254	10.1117	0.139011	ADRBK1
1.35443	10.8431	0.0192643	ADRBK2
-1.82063	10.0886	0.00166692	ADRM1
0.88972	10.2021	0.0928314	ADSSL1
-0.0919111	10.0406	0.895128	AEBP2
0.318692	9.95047	0.652931	AES
1.83386	11.1975	0.00448399	AFAP1L2
0.314482	10.7245	0.469179	AFF4
0.733219	10.5543	0.307556	AFG3L1
-0.291791	10.0404	0.603383	AFG3L1P
0.842899	10.2433	0.124066	AGER
0.456846	11.7568	0.391555	AGFG1
0.487567	9.63771	0.420633	AGGF1
-1.11327	8.92693	0.035695	AGL
1.16409	10.4585	0.0542756	AGPAT1
1.19928	9.32015	0.0612671	AGPAT2
1.3417	9.44262	0.0908216	AGPAT3
1.43556	9.8627	0.0838002	AGPAT4
0.770496	9.59286	0.247658	AGR2
0.24527	9.46693	0.642477	AGT
1.41961	10.1739	0.049636	AGTRAP
0.906328	10.1651	0.142782	AGXT2L1
-1.27055	9.69451	0.0218329	AGXT2L2
0.133449	8.76914	0.836206	AHCY
1.81464	10.9556	0.00393502	AHCYL1
1.4461	11.8233	0.0152509	AHDC1
0.554149	11.2497	0.509372	AHI1
0.505798	10.7545	0.343908	AHNAK
0.678526	10.0562	0.195586	AHNAK2
1.3987	10.1266	0.0850539	AHSA1
-0.419065	10.1795	0.366019	AHSA2
1.48292	10.7155	0.0125344	AHSG
0.590673	9.78231	0.314602	AICDA
0.93264	9.56511	0.190135	AIF1
-0.0520352	9.34676	0.928621	AIF1L
-0.942971	9.41424	0.201498	AIFM2
1.40137	9.75915	0.0351846	AIFM3
-1.38914	10.0547	0.0158895	AIG1
-3.06005	8.89163	0.00146655	AK1
0.231002	10.7445	0.685123	AK2
0.305129	8.51546	0.640902	AK3
-0.64682	9.83043	0.199388	AK3L1
-0.688644	10.2817	0.251581	AK3L2
1.11227	10.0421	0.163437	AK7
-0.54967	9.209	0.414472	AKAP10
-0.721809	9.99076	0.175845	AKAP13
-1.44102	8.81807	0.0928526	AKAP14
1.19346	11.3241	0.0553146	AKAP7
0.32285	10.181	0.573172	AKR1A1
0.647338	9.82727	0.426306	AKR1B1
-0.211779	10.5127	0.703123	AKR1B10
-0.232027	9.5116	0.639497	AKR1C1
0.0786195	9.36097	0.913933	AKR1C2
-1.77948	8.81058	0.00331425	AKR1C3
-0.130595	10.3167	0.809813	AKR1CL2
1.21626	9.79559	0.111708	AKR7A2
-1.49049	7.82588	0.0438517	AKT1
-0.709826	10.3274	0.256608	AKT1S1
0.92278	8.71229	0.144729	AKT2
-1.30379	9.06405	0.0837193	AKT3
0.976426	10.2474	0.199977	AKTIP
-0.320402	10.2611	0.654227	ALAD
-1.89122	9.36426	0.0103898	ALB
-1.90171	9.7308	0.00179093	ALCAM
-0.523321	9.76141	0.408436	ALDH16A1
-1.88231	8.42565	0.00802361	ALDH1A1
0.426785	8.78051	0.579291	ALDH2
0.962348	9.25566	0.146187	ALDH3A1
-1.83415	10.0362	0.00154384	ALDH3A2
0.66501	9.09719	0.297223	ALDH3B1
-1.66441	10.1897	0.00448519	ALDH4A1
1.94457	12.2315	0.00052947	ALDH7A1
-0.394326	10.73	0.552291	ALDH8A1
1.7993	9.61363	0.00321447	ALDOB
1.06539	9.66144	0.109124	ALDOC
0.205897	9.91207	0.724413	ALG13
0.108893	9.08783	0.830106	ALG14
0.713867	9.33971	0.302604	ALG2
-0.958023	9.63422	0.156081	ALG5
-1.86702	8.74233	0.0026077	ALK
0.68026	10.0087	0.355859	ALKBH1
1.12438	11.3175	0.0370454	ALKBH3
0.851804	10.7203	0.0958702	ALKBH7
-0.391874	9.1169	0.555967	ALKBH8
1.0043	9.87795	0.113821	ALLC
0.629476	9.26265	0.403598	ALOX12
0.75605	9.19196	0.347748	ALOX15
0.710389	10.0825	0.235439	ALOX15B
-0.321863	9.74073	0.582526	ALOX5
0.689874	9.9262	0.356235	ALOX5AP
1.35837	8.87622	0.0632385	ALOXE3
0.533596	8.87562	0.327395	ALPK1
-0.5868	8.94578	0.335777	ALS2CL
0.377159	9.37422	0.602225	ALS2CR2
0.837528	10.4462	0.191602	ALS2CR4
-0.0060745	9.36887	0.993128	ALS2CR7
1.47176	10.664	0.0482947	ALS2CR8
-0.475165	10.2255	0.500167	AMBP
1.78454	9.70888	0.024682	AMD1
0.449063	9.85433	0.405554	AMDHD1
2.20887	11.3793	0.000799884	AMDHD2
-1.71932	10.0447	0.00372225	AMICA1
0.134354	9.72233	0.846799	AMIGO3
1.34885	10.3969	0.0514383	AMMECR1
-0.421469	9.98218	0.454262	AMMECR1L
0.571056	10.0973	0.363937	AMN1
0.17515	12.5156	0.68673	AMOT
0.653556	11.6317	0.158526	AMOTL2
-1.71277	8.80035	0.0445835	AMPD2
0.487343	8.63536	0.396419	AMT
-0.898978	9.84416	0.130743	AMY1B
-0.992833	8.46055	0.113146	AMZ2
0.580939	9.86949	0.350698	ANAPC11
-0.849311	9.294	0.216287	ANAPC4
-1.14373	9.51885	0.0597385	ANG
0.826019	9.72133	0.138834	ANGEL2
0.728867	10.3312	0.195958	ANGPT1
-1.76211	10.0795	0.00196739	ANGPT2
0.859631	9.26663	0.127025	ANGPTL2
-0.943626	9.99117	0.0833958	ANGPTL3
-1.208	9.58891	0.0766104	ANGPTL5
-0.724709	9.57299	0.267923	ANGPTL7
0.518999	9.86127	0.367239	ANK1
0.90441	10.9906	0.0940753	ANKH
1.04666	9.18218	0.156424	ANKHD1
1.28724	9.50058	0.0569957	ANKMY1
1.76328	10.108	0.0151224	ANKMY2
-2.1907	9.40947	0.00505855	ANKRA2
0.309208	10.2778	0.663605	ANKRD1
-1.63075	9.93993	0.00340433	ANKRD13A
1.53387	9.60761	0.0135631	ANKRD13C
1.37588	10.4735	0.0678189	ANKRD13D
-2.45426	9.62081	0.00151899	ANKRD17
-0.224851	10.4571	0.626454	ANKRD22
-0.585219	9.51109	0.419468	ANKRD26L1
1.85578	11.3653	0.000886288	ANKRD30BP2
0.185768	10.2121	0.716224	ANKRD37
1.69359	10.3517	0.0425611	ANKRD39
0.479555	10.5481	0.344458	ANKRD44
-0.289023	9.98769	0.661316	ANKRD45
0.595545	9.87721	0.318807	ANKRD49
1.24812	10.8426	0.0735895	ANKRD50
0.708322	9.60378	0.23102	ANKS1B
-0.422662	10.6858	0.450679	ANKS3
0.755516	9.79065	0.209676	ANKS4B
1.13862	9.1617	0.130338	ANKS6
0.507894	9.34971	0.457538	ANKZF1
0.321129	11.2348	0.56483	ANLN
-0.976802	10.0234	0.107435	ANP32B
1.01126	9.25759	0.0945625	ANP32E
-0.33663	9.81107	0.531876	ANPEP
-0.914826	9.17444	0.190532	ANTXR1
0.596219	9.70761	0.325857	ANTXR2
1.12374	10.4932	0.0545567	ANXA1
0.575819	8.94144	0.347926	ANXA10
-0.135265	10.2628	0.820634	ANXA11
1.456	9.81982	0.0258006	ANXA2
-1.41977	9.56526	0.0325385	ANXA4
0.744668	9.27052	0.263375	ANXA5
-0.321036	8.5924	0.654437	ANXA6
0.772524	10.4629	0.203287	ANXA7
-1.49339	8.88621	0.035787	ANXA8L1
0.60035	9.61545	0.317996	ANXA9
0.725337	9.82108	0.185782	AOAH
1.29977	9.64822	0.0433798	AP1G1
0.723519	9.53859	0.269387	AP1S1
0.513383	10.4689	0.393885	AP1S3
0.116602	9.66213	0.819032	AP2A2
0.880856	9.23577	0.183004	AP2M1
1.16172	9.73098	0.0558228	AP2S1
0.635794	9.44269	0.232416	AP3M1
-0.871316	10.1555	0.119021	AP3M2
1.07989	10.772	0.0375003	AP3S1
-0.320286	10.0868	0.594292	AP4B1
1.0189	9.89205	0.115675	AP4M1
-0.224961	9.59711	0.709517	AP4S1
-1.69552	9.06139	0.021206	APBA2BP
-1.01228	9.85102	0.0711294	APBB3
0.441881	10.9342	0.389538	APEG1
0.867144	9.86562	0.192655	APEH
1.20473	11.145	0.00746251	APEX1
0.627765	11.1209	0.251624	APEX2
0.399587	9.50591	0.535666	APH1B
0.942643	10.6041	0.0613496	APIP
-1.84356	9.52406	0.00433419	APITD1
-0.36009	8.65521	0.587156	APOA1
1.16182	9.05134	0.145859	APOA1BP
-0.179964	8.71892	0.775389	APOA2
-0.863814	8.44799	0.242482	APOA4
0.284752	11.3015	0.651049	APOBEC3A
0.229794	10.0297	0.686256	APOBEC3B
1.00752	10.4757	0.0685249	APOBEC3C
0.952571	9.06069	0.123504	APOBEC3F
0.240452	10.8736	0.728346	APOBEC3G
0.54625	9.49303	0.336217	APOBEC3H
-1.19673	9.41403	0.0216555	APOBEC4
1.07905	9.46628	0.053174	APOC2
0.989347	9.85392	0.0997598	APOC4
-1.70562	10.2047	0.00204977	APOE
-0.691505	9.10014	0.40081	APOF
1.07802	10.7644	0.0758099	APOL2
1.14873	9.61096	0.120688	APOL3
1.12615	9.15432	0.0804129	APOL6
2.19288	10.7817	0.00999444	APOM
0.144658	9.75359	0.791131	APOOL
0.537643	8.94253	0.495204	APP
0.814553	9.1569	0.246877	APPL1
0.585377	10.0876	0.381213	APPL2
0.526389	9.71685	0.48927	APRIN
0.765421	10.0723	0.196338	APRT
1.23073	10.4889	0.0529468	APTX
0.30825	8.74592	0.672496	AQP1
1.26866	9.82921	0.0804375	AQP2
1.59899	9.15723	0.0152936	AQP5
-0.201293	10.9032	0.687675	AQP7
-1.74279	9.51353	0.00815844	AQP8
0.226253	9.04533	0.716869	AQP9
0.169071	10.1683	0.728902	ARAF
0.775578	9.81215	0.306326	ARCN1
0.520145	9.16461	0.419892	ARD1A
0.457038	9.2175	0.40901	ARD1B
0.676215	9.13879	0.362506	AREG
-1.21542	9.3323	0.0461099	AREL1
-1.34703	8.96745	0.0617933	ARF3
0.175794	9.71309	0.822883	ARF4
0.263166	9.71473	0.725161	ARF5
0.665606	9.62352	0.229859	ARF6
-0.267685	10.1925	0.680213	ARFGAP1
1.79187	11.5042	0.000909281	ARFGAP3
1.40621	10.7884	0.0322625	ARFIP1
0.27741	10.2039	0.638434	ARFIP2
-0.914166	9.00982	0.307636	ARFRP1
1.44324	10.0995	0.0303104	ARG1
0.245511	11.0392	0.639129	ARHGAP12
-0.635673	9.26636	0.465635	ARHGAP15
0.130683	10.9312	0.808737	ARHGAP17
2.48413	12.1784	0.000865019	ARHGAP24
-0.247406	10.0499	0.685794	ARHGAP26
0.7553	10.2613	0.28001	ARHGAP29
0.145458	10.0115	0.818195	ARHGAP4
-0.392435	9.8506	0.434063	ARHGAP9
0.710394	10.4471	0.211097	ARHGDIA
0.558119	10.6824	0.420605	ARHGDIB
0.348381	8.93684	0.621101	ARHGDIG
1.86537	9.31371	0.00764768	ARHGEF1
0.515542	9.9168	0.47547	ARHGEF16
1.05632	11.4698	0.0833253	ARHGEF5
1.06181	9.36839	0.119251	ARHGEF6
-0.900348	9.4209	0.114235	ARHGEF7
-0.325189	10.8823	0.541137	ARID3A
0.539715	11.1968	0.386867	ARID3B
0.512202	10.277	0.33285	ARID5A
-0.561098	10.1766	0.357762	ARIH2
1.79941	10.2209	0.00552852	ARL1
1.06764	9.22167	0.075968	ARL10
0.767285	9.75319	0.333366	ARL15
0.23411	9.73779	0.726255	ARL17
0.0987758	9.31853	0.886549	ARL2
1.96009	10.5502	0.002779	ARL3
0.80346	10.2289	0.266262	ARL4A
0.262924	10.2948	0.577049	ARL4C
-1.52771	9.5753	0.0334993	ARL4D
-0.529256	9.65214	0.427723	ARL5A
0.300851	9.87611	0.646429	ARL5B
0.414406	11.1292	0.396425	ARL6
0.516078	10.0849	0.343372	ARL6IP1
-0.686331	8.82426	0.396672	ARL6IP2
1.1894	10.8342	0.0228123	ARL6IP4
-0.248314	9.63701	0.731564	ARL6IP6
0.124451	10.26	0.802663	ARL8B
2.05841	10.9226	0.0238418	ARL9
0.47285	8.99355	0.446041	ARMC1
1.24997	9.3198	0.13412	ARMC10
0.375615	9.94607	0.518128	ARMC2
0.469039	9.02662	0.415702	ARMC6
0.521147	9.97548	0.343038	ARMC7
0.657526	10.4818	0.387169	ARMC8
-0.948968	9.87843	0.0912879	ARMC9
1.02803	10.0133	0.0720928	ARMCX3
0.556901	9.15298	0.450896	ARMCX5
0.637123	10.2581	0.427758	ARMCX6
0.571391	9.67573	0.344996	ARMET
1.02416	12.0438	0.0336583	ARNT
1.01873	11.0917	0.0559695	ARNT2
-0.938612	9.73927	0.112875	ARNTL
-1.61162	9.09416	0.0236562	ARPC1B
-1.90109	10.1069	0.00145875	ARPC4
1.24685	10.6102	0.037442	ARPC5
-1.71003	9.28371	0.0115924	ARPM1
1.33519	10.9023	0.0448879	ARPP-19
0.0986466	10.1417	0.857544	ARRDC1
-0.289979	9.91477	0.544708	ARRDC3
-0.976146	9.83312	0.149356	ARS2
-0.233406	10.4262	0.655301	ARSA
0.662802	9.30616	0.265687	ARSF
0.995241	9.87764	0.12349	ART3
0.550436	9.94102	0.325041	ART4
0.572731	10.2826	0.371643	ARV1
-0.733494	8.46904	0.254997	ASAH1
0.982771	9.75506	0.0787882	ASAP2
0.660569	8.89973	0.367028	ASB11
-0.225286	9.60296	0.662884	ASB13
-0.395465	9.14965	0.516642	ASB2
-0.236839	10.8062	0.705648	ASB3
0.845368	9.05475	0.28929	ASB4
1.16393	10.061	0.081232	ASB6
1.03953	9.1735	0.163911	ASB7
1.02431	9.33732	0.108264	ASB8
0.709872	9.66053	0.327111	ASB9
0.184301	9.69765	0.758192	ASCC1
0.552088	10.5118	0.344176	ASCC2
0.595373	9.97979	0.318901	ASCC3
1.16569	10.4242	0.0896955	ASCL3
-0.197295	10.1907	0.794301	ASF1A
0.807607	9.13877	0.140499	ASF1B
0.223606	9.59707	0.72138	ASGR1
0.860258	10.0067	0.252574	ASMTL
-1.58323	10.0277	0.00468099	ASNS
0.713303	9.73704	0.269982	ASPA
0.893544	8.79152	0.156709	ASPH
0.570751	9.03119	0.420891	ASPHD1
0.76329	10.306	0.185688	ASPSCR1
0.781434	10.1077	0.167491	ASRGL1
0.609395	10.7373	0.201329	ASS1
0.829792	9.31243	0.306353	ASTE1
1.0161	9.99138	0.293593	ASXL1
1.73047	9.58695	0.00845155	ASZ1
0.315154	10.0321	0.638878	ATAD2
1.15948	9.62739	0.113796	ATCAY
1.11723	9.38544	0.129208	ATE1
-1.07596	9.96781	0.0878657	ATF1
-1.89716	9.13435	0.00184791	ATF2
1.14062	9.03606	0.0617358	ATF3
0.826768	9.84406	0.169316	ATG10
0.648796	9.9122	0.276815	ATG12
0.971713	9.97499	0.140578	ATG16L1
-2.46408	9.39617	0.00263055	ATG3
0.0810939	9.91048	0.87751	ATG4A
0.507668	10.0704	0.36827	ATG4D
1.24385	9.26322	0.104021	ATG7
0.624532	9.20907	0.355161	ATG9A
-0.356405	10.5509	0.425636	ATIC
-0.739404	9.2654	0.189035	ATM
-0.393938	9.26115	0.55097	ATP11B
1.2195	9.04908	0.0391805	ATP1B1
1.36541	9.21444	0.0587972	ATP1B2
-0.719485	9.55003	0.212444	ATP2A1
-0.861914	9.03595	0.242735	ATP2C1
1.33463	9.04288	0.0283384	ATP5A1
0.286002	10.3777	0.586789	ATP5B
-1.93282	8.93855	0.010894	ATP5C1
-0.631771	7.91995	0.363205	ATP5E
-0.948364	9.6887	0.123065	ATP5F1
1.19075	8.85654	0.0920421	ATP5G2
-0.685688	9.08748	0.193513	ATP5G3
1.62595	9.55872	0.00633398	ATP5H
-0.0430176	10.6637	0.925147	ATP5J
1.41507	9.24625	0.0629842	ATP5J2
0.623349	9.93189	0.316772	ATP5L
0.432688	9.73229	0.442963	ATP5O
-1.10633	8.73422	0.174834	ATP6AP1
-0.871152	9.23376	0.274497	ATP6AP1L
-1.65615	10.1301	0.0041737	ATP6AP2
-0.437674	9.80781	0.416677	ATP6V0B
-0.249363	9.52662	0.651553	ATP6V0C
-0.89508	9.23324	0.222026	ATP6V0D1
0.786067	9.54847	0.138494	ATP6V0E1
1.05936	10.6017	0.0403919	ATP6V0E2
0.898416	9.3021	0.212752	ATP6V1B1
-0.622774	10.0125	0.241572	ATP6V1B2
-0.393493	9.38746	0.51428	ATP6V1D
0.561175	10.1589	0.334031	ATP6V1E1
-0.13639	9.82634	0.793565	ATP6V1F
1.2766	9.81341	0.0472483	ATP6V1G1
1.52176	9.61085	0.017381	ATP6V1G2
-0.854687	9.05122	0.378899	ATP8B4
0.962165	10.2391	0.168736	ATPAF2
1.15575	9.34769	0.05834	ATPBD1B
0.950925	9.98012	0.161059	ATPBD1C
0.0417774	9.90304	0.938315	ATPBD4
0.510157	9.90704	0.442428	ATPIF1
1.83603	11.5796	0.0232003	ATXN3
-1.4942	9.57754	0.00552293	AUP1
0.811471	10.9662	0.18199	AURKA
0.963512	10.5345	0.111328	AURKB
-0.923664	9.6878	0.321897	AURKC
0.791928	9.11309	0.273501	AVL9
1.10541	9.27859	0.131105	AVPI1
-0.910727	8.85658	0.226313	AXL
0.16423	9.70346	0.800597	AYTL1
0.315547	9.78358	0.580717	AZI2
0.867644	9.51216	0.160621	AZIN1
0.750088	10.152	0.200456	B2M
1.12379	8.79968	0.0765739	B3GALT4
0.84898	8.43579	0.195198	B3GALTL
1.52934	9.89135	0.0562876	B3GAT3
0.901801	9.96319	0.242001	B4GALT7
0.99478	10.0435	0.100225	BAALC
1.08267	9.02025	0.102637	BACE1
1.28175	8.89207	0.135299	BAG1
0.270695	10.9346	0.601738	BAG2
0.413395	11.9579	0.519463	BAG3
1.65131	11.2011	0.0268456	BAG5
0.627367	10.2754	0.242784	BAGE
0.587222	9.91239	0.38639	BAGE3
1.29	10.9709	0.00945485	BAGE4
0.935533	9.55318	0.141426	BAGE5
1.21982	12.0155	0.123508	BAIAP2
1.13386	10.7692	0.0611322	BANF2
1.44954	10.742	0.0237193	BAP1
1.15269	9.21243	0.139912	BARX1
0.810408	10.0594	0.130411	BAT1
0.309174	9.38362	0.673593	BAT4
-1.62421	9.96273	0.00371698	BATF
0.245266	11.3837	0.763668	BATF2
0.358041	10.7056	0.575025	BAZ2B
0.395886	10.5948	0.505683	BBOX1
0.350573	10.2851	0.503557	BBS10
-1.47345	9.45413	0.00562454	BBS12
-0.343034	9.56342	0.697283	BBS2
0.722454	9.77251	0.204604	BBS5
-0.843559	9.71346	0.201507	BBS7
-0.268061	8.77185	0.673922	BBS9
0.617106	10.2097	0.207292	BCAN
-0.502724	9.18936	0.402492	BCAP31
1.97133	10.7956	0.00600446	BCAR3
0.233958	9.83425	0.682598	BCAS2
-0.194021	11.0157	0.718738	BCAS3
0.767735	9.6907	0.172364	BCAS4
0.549496	8.54651	0.417307	BCAT1
-0.48892	9.22294	0.505419	BCAT2
-0.902137	9.03888	0.203385	BCCIP
-0.463677	9.93592	0.507067	BCKDHA
-2.49507	9.37015	0.0005036	BCKDHB
0.171091	9.03454	0.789545	BCKDK
0.788308	9.71373	0.295564	BCL10
0.692866	10.8933	0.20188	BCL11A
-0.978329	9.25009	0.171151	BCL2A1
1.00394	11.1801	0.122402	BCL2L11
1.03518	9.62417	0.102996	BCL2L12
-1.41515	10.0919	0.00891808	BCL2L13
1.0069	9.87978	0.0905337	BCL2L14
-1.10799	10.4021	0.0335982	BCL2L2
-1.18675	11.2768	0.0221779	BCL6
-1.64245	10.045	0.00378121	BCL7B
0.269841	10.3423	0.594878	BCL7C
-0.849716	10.2542	0.105685	BCORP1
-0.591584	9.9182	0.366641	BCS1L
1.05252	9.57751	0.0747015	BDH1
-0.801661	9.45552	0.162674	BDH2
-0.512016	9.22766	0.322482	BDNF
-0.467758	9.77959	0.602912	BEAN
0.64072	10.2877	0.181344	BEST3
0.524602	10.5144	0.316622	BET1
1.2954	10.5323	0.0419914	BET1L
0.744372	10.3204	0.232562	BEX5
1.1045	9.58422	0.0616491	BGLAP
0.521669	8.79469	0.474267	BGN
0.794957	9.76078	0.193457	BHMT
1.63886	11.2679	0.00474343	BHMT2
-2.04809	9.53034	0.00105962	BID
0.809009	9.05742	0.14253	BIK
1.12342	10.0988	0.081601	BIN1
0.381502	9.57606	0.579095	BIRC3
0.98468	10.9288	0.1013	BIRC4
0.459877	8.58296	0.546978	BIRC5
-0.134061	10.5916	0.798746	BIRC7
1.13974	9.72375	0.0895359	BIRC8
0.579198	10.8979	0.342304	BLCAP
0.272197	9.77276	0.644224	BLID
1.04253	8.91629	0.0698175	BLK
0.559324	11.0927	0.307292	BLNK
0.846302	9.87313	0.198136	BLOC1S1
1.13956	10.8	0.0447985	BLOC1S2
1.24146	9.4699	0.0556713	BLVRA
1.11804	9.93068	0.0438629	BLVRB
1.38438	9.94617	0.0585676	BLZF1
1.3333	10.4163	0.025451	BMF
-1.05644	9.70886	0.0743633	BMI1
-1.15569	10.1255	0.0282549	BMP2
-0.345403	9.97553	0.487403	BMP5
0.893104	10.5657	0.211454	BMP7
1.03629	9.15337	0.115192	BMP8A
0.273149	9.44729	0.710919	BMPK2
0.315331	9.05961	0.714078	BMPR1A
-0.019679	15.7692	0.796897	BMPR1a??
-1.29898	9.18962	0.0652055	BMPR1B
-0.740418	8.56209	0.308232	BMPR2
1.30731	11.6348	0.0129556	BMS1P20
1.18917	9.13987	0.0345911	BMX
1.34988	8.94711	0.0777958	BNIP1
-1.45057	9.05903	0.0568307	BNIP3L
1.13885	10.6543	0.0535555	BNIPL
0.539875	9.85949	0.37989	BOLA1
0.247965	9.76614	0.666038	BOLA3
0.329636	9.45813	0.663389	BOP1
-2.1503	8.89365	0.00760362	BPHL
-1.00736	8.38899	0.137334	BPI
-1.80742	9.47315	0.0117137	BRAF
0.52251	12.3376	0.233156	BRD9
-0.506084	10.2076	0.522582	BRDG1
1.29198	11.062	0.0166988	BRE
-0.210949	8.90052	0.735479	BRMS1
0.670862	9.4894	0.298151	BRMS1L
0.0745978	9.28044	0.901289	BRP44
1.21045	9.61846	0.0480231	BRPF3
0.585758	10.0081	0.354403	BRSK1
-0.256543	8.80454	0.740924	BRSK2
0.479024	10.3353	0.385024	BRUNOL4
-0.239098	10.3839	0.664001	BRWD1
0.954044	9.90151	0.105579	BSG
1.33187	8.26201	0.0764922	BSND
-1.58884	9.94834	0.00461875	BST1
-0.847872	9.45065	0.193246	BTBD10
-0.600551	9.94417	0.433591	BTBD11
-0.405706	10.1397	0.546761	BTC
0.221383	10.2686	0.760216	BTF3
-1.22194	9.02619	0.149333	BTG2
1.74675	9.52203	0.0272501	BTK
0.856085	10.0593	0.195209	BTN1A1
0.469452	9.32777	0.464822	BTN2A1
0.926672	8.74399	0.232795	BTN2A2
-0.700308	9.32479	0.349408	BTN3A2
1.69198	9.47806	0.00378081	BTN3A3
0.182621	9.22376	0.773541	BTNL3
0.0971628	9.77924	0.868437	BTNL9
1.23263	9.16533	0.0660371	BTRC
1.6667	9.01372	0.0196607	BUB1
-1.28465	8.39777	0.08387	BUB1B
1.58944	10.1314	0.0570678	BUB3
0.448666	10.1287	0.451534	BUD31
-0.634064	9.50013	0.367657	BVES
0.223347	9.41469	0.759269	BXDC1
1.04987	9.51754	0.0550337	BYSL
0.554154	8.7461	0.447718	BZW2
-0.244103	10.0692	0.622041	C10orf104
0.700549	9.97112	0.268495	C10orf107
0.493986	9.89023	0.362669	C10orf116
0.554554	10.9783	0.23198	C10orf118
0.611175	10.6644	0.353487	C10orf35
-0.0452601	9.09519	0.940199	C10orf46
0.868814	10.2247	0.160705	C10orf47
1.08208	9.62621	0.138647	C10orf53
0.67401	9.72923	0.256815	C10orf54
0.337875	10.0121	0.488507	C10orf57
1.01623	10.2792	0.119769	C10orf58
-1.42126	9.44836	0.0707305	C10orf59
-1.64912	10.2183	0.00505738	C10orf63
-0.308742	8.91565	0.606342	C10orf64
0.77689	9.4259	0.264712	C10orf65
-0.513275	9.69398	0.305411	C10orf72
-1.15667	9.79872	0.0798079	C10orf78
0.0623299	9.87945	0.901534	C10orf80
0.425	9.83986	0.492669	C10orf81
0.680279	9.89011	0.301956	C10orf83
0.633222	10.6232	0.325028	C10orf84
-0.305697	10.8891	0.510678	C10orf88
0.763629	11.5416	0.264452	C10orf91
0.234741	9.32554	0.662347	C10orf92
0.340714	9.66767	0.535046	C10orf97
0.604683	10.9863	0.180462	C10orf99
0.737543	10.5658	0.373006	C11orf30
0.727664	9.94514	0.253343	C11orf31
0.356179	10.5633	0.459478	C11orf45
0.866242	10.213	0.239257	C11orf49
-1.75756	10.2365	0.0033019	C11orf51
0.768083	9.35012	0.243068	C11orf52
-0.466334	9.43829	0.40254	C11orf53
0.335514	10.3966	0.572807	C11orf54
0.11204	10.6013	0.832245	C11orf57
0.76213	10.2926	0.407244	C11orf58
0.704317	9.70078	0.221586	C11orf59
1.30603	10.8056	0.0674969	C11orf63
-1.53091	9.58298	0.00392594	C11orf64
0.72773	9.57365	0.282324	C11orf65
0.371808	9.367	0.562416	C11orf67
-0.243912	9.41899	0.655279	C11orf70
0.103163	9.72432	0.871228	C11orf71
1.46117	9.67693	0.057997	C11orf72
-1.06346	9.06756	0.104085	C11orf73
0.666868	10.5021	0.290074	C11orf74
-1.34596	9.51317	0.0678895	C11orf75
1.33312	9.37	0.0713056	C11orf79
0.402022	10.0454	0.43064	C11orf9
0.440592	9.74178	0.382264	C12orf10
0.92167	9.1841	0.194506	C12orf23
0.178431	9.03826	0.740142	C12orf26
-0.528059	9.20343	0.387124	C12orf30
0.668814	10.0949	0.254309	C12orf31
0.428816	9.11477	0.500313	C12orf32
-0.77244	9.43661	0.272549	C12orf39
0.534737	9.17636	0.444421	C12orf4
0.999916	10.1253	0.0795349	C12orf41
0.72693	10.2864	0.25854	C12orf45
1.20894	10.2148	0.102313	C12orf48
0.544113	10.7292	0.253227	C12orf5
0.253577	9.80668	0.67142	C12orf52
0.891492	9.01028	0.227143	C12orf60
0.189383	10.2007	0.701545	C12orf62
0.675941	10.3911	0.208697	C12orf65
1.19674	10.946	0.0212641	C12orf75
0.264271	9.06162	0.734874	C13orf1
-0.176575	9.85617	0.794408	C13orf16
0.858871	11.0413	0.090988	C13orf24
0.453721	10.252	0.33722	C13orf27
0.657584	10.6989	0.336095	C13orf3
0.935219	9.44629	0.172403	C13orf35
1.12055	10.4532	0.0571893	C14orf1
0.949485	9.38928	0.119228	C14orf100
0.171567	10.0821	0.730632	C14orf104
0.650704	10.3187	0.203688	C14orf111
-1.79948	9.3528	0.0190048	C14orf119
0.335686	9.595	0.544469	C14orf122
-0.491347	8.58817	0.472479	C14orf124
0.671842	10.4683	0.244339	C14orf126
-0.741865	9.15181	0.255477	C14orf129
0.847773	9.6259	0.203996	C14orf130
1.06975	10.443	0.0611214	C14orf131
0.361305	8.52797	0.630296	C14orf132
0.213014	9.08123	0.713637	C14orf136
-0.0486526	9.21902	0.955618	C14orf139
0.922751	9.78382	0.192815	C14orf140
0.776885	9.06181	0.244928	C14orf142
-1.77357	10.1607	0.00304966	C14orf147
-0.174444	11.0441	0.82074	C14orf149
1.32518	8.77708	0.0270349	C14orf153
-1.78685	10.119	0.00168543	C14orf159
1.10501	10.0963	0.0859861	C14orf172
0.826455	10.0438	0.159155	C14orf177
-1.18005	8.81541	0.152185	C14orf24
-0.528615	10.5181	0.440274	C14orf32
-0.479194	10.9141	0.517223	C14orf45
0.395686	9.30509	0.524904	C14orf48
2.96744	10.5701	0.000222256	C14orf54
1.02259	8.91225	0.131735	C14orf79
1.41501	9.33752	0.0285245	C14orf80
0.190043	9.94608	0.711157	C14orf93
0.925357	10.9184	0.0816907	C15orf15
1.73186	11.2518	0.00599473	C15orf26
0.910509	9.33745	0.240933	C15orf33
-1.02495	9.31061	0.11262	C15orf38
0.459411	8.47112	0.543139	C15orf39
0.190696	9.76213	0.75016	C15orf41
0.87596	10.4236	0.17874	C15orf43
1.74203	9.18208	0.00390031	C15orf44
0.738581	10.3005	0.228696	C15orf48
0.76912	10.582	0.233628	C16orf13
0.84187	10.5264	0.13298	C16orf14
-1.32225	9.35305	0.109676	C16orf28
1.59229	9.17088	0.0164322	C16orf30
0.277709	9.85039	0.668173	C16orf44
1.20104	9.62674	0.0992373	C16orf45
0.663526	10.9464	0.213228	C16orf48
1.554	9.34188	0.0516193	C16orf52
1.29357	10.3857	0.151164	C16orf53
0.777125	8.78061	0.177106	C16orf58
1.43659	9.35908	0.0146011	C16orf59
-0.420356	9.33231	0.460027	C16orf65
-1.18767	9.07231	0.10578	C16orf67
1.25841	10.4203	0.0267423	C16orf69
1.24202	9.86825	0.0795772	C16orf70
0.279925	10.4629	0.56306	C16orf74
1.1398	9.657	0.0657639	C16orf78
-0.965159	10.2384	0.104023	C16orf79
0.38	10.6103	0.416082	C16orf80
-0.26134	9.81204	0.699673	C16orf86
-0.270417	9.63721	0.672615	C17orf42
1.70852	9.12956	0.0140021	C17orf44
0.694128	10.1251	0.164412	C17orf46
-0.557325	10.8468	0.203084	C17orf48
-1.17926	9.7681	0.0734232	C17orf49
-0.284912	9.99322	0.576353	C17orf51
0.803397	11.3581	0.139979	C17orf56
1.11948	9.96053	0.0899339	C17orf58
1.19744	9.13716	0.0836857	C17orf62
1.18848	9.84044	0.0697163	C17orf64
0.828007	9.88577	0.179745	C17orf66
1.30187	9.89263	0.0441497	C17orf67
0.677599	8.99003	0.305372	C17orf68
0.965657	9.1297	0.158433	C17orf70
0.213693	10.7725	0.681784	C17orf77
0.263889	9.53021	0.643465	C17orf78
-1.6406	10.072	0.0121445	C17orf83
0.573128	9.58161	0.407222	C17orf85
0.480808	9.7638	0.413579	C18orf1
-0.956282	9.46173	0.113678	C18orf10
0.889676	8.92633	0.277396	C18orf18
-1.63629	9.99951	0.00287401	C18orf20
-1.36772	9.44778	0.0308819	C18orf21
0.649728	8.5237	0.369442	C18orf22
-0.220149	9.93932	0.657551	C18orf25
0.984438	11.1595	0.0323154	C18orf45
0.254745	9.60332	0.665292	C18orf54
0.270536	10.051	0.598365	C18orf56
-1.4124	8.73194	0.0651068	C18orf8
0.868584	9.49259	0.125973	C19orf10
-1.29762	9.02742	0.0516747	C19orf12
-1.54662	9.98816	0.00586037	C19orf18
0.286891	9.79576	0.691616	C19orf23
1.36062	9.99167	0.0412409	C19orf25
0.703551	10.0915	0.267954	C19orf26
-1.42777	9.88928	0.00839632	C19orf33
0.310048	8.38513	0.708416	C19orf39
0.694114	10.2133	0.227423	C19orf40
1.22474	11.4362	0.0349301	C19orf42
1.14386	10.7078	0.113667	C19orf43
-0.471271	11.0048	0.345561	C19orf44
1.2046	9.91129	0.0860692	C19orf48
1.82475	9.97126	0.00499483	C19orf53
0.576183	9.85455	0.420046	C19orf56
-1.02316	10.7957	0.0741442	C19orf57
-1.16348	9.59153	0.0841661	C19orf73
1.25569	10.3245	0.0298977	C1D
-1.15446	9.4735	0.0674071	C1GALT1C1
0.197915	9.13298	0.714212	C1orf102
0.881026	9.21011	0.236234	C1orf104
1.50087	9.38979	0.0156767	C1orf105
1.7463	10.1974	0.0467267	C1orf107
-1.82095	10.1314	0.00201645	C1orf109
1.28364	10.0388	0.05319	C1orf110
0.650916	9.73861	0.409203	C1orf111
-0.629634	9.15244	0.382649	C1orf112
1.47673	11.6299	0.013877	C1orf116
0.563455	9.65762	0.409765	C1orf119
1.47654	11.0855	0.0209852	C1orf126
1.31557	9.5335	0.033056	C1orf131
2.62289	11.5307	0.000422363	C1orf142
1.39234	9.33637	0.0493835	C1orf146
-1.74257	10.0577	0.00222203	C1orf149
-0.780052	8.51757	0.306025	C1orf159
0.296403	10.207	0.656734	C1orf162
0.913719	11.8417	0.0455609	C1orf165
0.479593	9.74271	0.447406	C1orf174
-0.295624	9.47388	0.662671	C1orf176
0.536945	9.43329	0.367719	C1orf179
0.170703	7.92762	0.819269	C1orf183
0.745443	10.1956	0.222901	C1orf2
1.26484	9.48998	0.0457716	C1orf201
0.982533	9.8366	0.0847224	C1orf211
1.1555	10.9437	0.0281586	C1orf213
-0.197787	10.1267	0.712435	C1orf25
0.460672	9.56877	0.386849	C1orf27
0.489329	9.44748	0.411931	C1orf38
-0.547528	9.44758	0.446179	C1orf43
-0.95812	9.43606	0.115239	C1orf51
0.270334	9.40206	0.662231	C1orf55
0.562797	10.6609	0.252191	C1orf57
-1.73498	10.0093	0.00180128	C1orf62
1.76085	12.1354	0.0360615	C1orf63
1.29589	9.51987	0.0308742	C1orf64
-1.30555	9.34429	0.0203979	C1orf67
-1.78653	10.0303	0.00166209	C1orf74
1.23671	9.49699	0.0897262	C1orf77
-0.536456	7.66483	0.446706	C1orf80
1.23291	10.2137	0.0209754	C1orf82
0.542419	10.9401	0.28848	C1orf87
-0.168808	10.2951	0.786042	C1orf90
-1.76954	10.1155	0.00181303	C1orf91
0.379774	9.13301	0.537128	C1orf92
0.549729	9.87194	0.363001	C1orf94
0.519448	9.77577	0.402318	C1QA
-1.67112	10.123	0.00438933	C1QBP
0.442078	9.29411	0.546349	C1QC
0.096256	9.51045	0.881615	C1QTNF1
-0.508682	10.7304	0.631833	C1QTNF6
1.63615	8.92114	0.0127416	C1QTNF9
0.540694	8.94382	0.354543	C20orf102
0.345463	9.31642	0.550749	C20orf103
-0.524878	10.2119	0.396235	C20orf11
-0.25666	10.6994	0.681577	C20orf112
0.410234	9.05963	0.483283	C20orf114
-1.29646	9.47722	0.0572981	C20orf116
1.11865	8.73525	0.172724	C20orf121
1.62928	10.1626	0.0262046	C20orf132
1.05486	8.50201	0.0712522	C20orf141
-0.1398	10.1624	0.789769	C20orf142
0.770153	9.40947	0.23206	C20orf149
0.465393	9.66691	0.425197	C20orf160
-0.142013	9.25929	0.786011	C20orf166
0.542356	9.92555	0.326887	C20orf18
1.08156	9.64354	0.306558	C20orf195
0.35639	10.5064	0.46213	C20orf198
1.13307	9.94168	0.0803691	C20orf20
-0.26288	9.54797	0.684448	C20orf23
1.30066	9.16661	0.0542994	C20orf24
0.933314	10.1762	0.133726	C20orf28
0.891424	9.30165	0.249918	C20orf3
0.915669	9.72523	0.116939	C20orf39
-0.370382	10.7409	0.600799	C20orf43
0.804436	9.43528	0.206184	C20orf58
-0.11384	10.5145	0.874546	C20orf67
1.14571	10.3135	0.0251374	C20orf7
0.304538	9.36599	0.643123	C20orf70
0.874413	9.02852	0.174164	C20orf71
-0.189846	9.90207	0.760858	C20orf77
0.382218	11.1981	0.464238	C20orf79
-0.472566	10.7764	0.295812	C20orf96
1.23471	9.75553	0.072752	C21orf2
0.522881	9.78081	0.31099	C21orf25
0.210515	9.89001	0.783248	C21orf33
0.694905	10.8173	0.166753	C21orf37
1.27395	10.8602	0.0183313	C21orf49
0.801242	9.26115	0.246371	C21orf51
-1.79619	10.1277	0.00234061	C21orf55
-0.690291	10.1285	0.427577	C21orf59
1.34061	10.2642	0.0165816	C21orf6
-0.772378	10.5363	0.185013	C21orf7
0.830193	9.68977	0.117333	C21orf81
-0.280353	11.016	0.505839	C21orf84
-0.323071	9.5501	0.662907	C21orf91
1.48115	10.3373	0.0398574	C22orf13
0.466401	8.92987	0.461033	C22orf25
-0.902125	9.01317	0.260062	C22orf27
0.862031	9.78625	0.152708	C22orf31
0.952815	10.7969	0.104658	C22orf33
1.21554	9.88381	0.0713435	C22orf9
1.48355	11.0904	0.0106797	C2orf13
0.98032	10.8092	0.0919548	C2orf15
-1.27234	9.94066	0.021835	C2orf18
-1.36721	8.92675	0.0630782	C2orf24
1.19952	10.2504	0.0778749	C2orf25
0.383347	10.7217	0.525505	C2orf27A
-0.21321	9.20708	0.769557	C2orf28
-0.535024	10.5292	0.270127	C2orf33
0.899791	9.49481	0.201171	C2orf34
0.829922	9.89731	0.256038	C2orf37
0.091615	9.86394	0.8524	C2orf43
-0.674694	13.3335	0.0125761	C2orf47
0.848315	10.5483	0.18928	C2orf49
0.532179	8.55825	0.391757	C2orf51
1.33796	12.6973	0.00163457	C2orf53
1.21609	9.64735	0.0766743	C2orf7
-1.72178	10.0677	0.00447291	C3orf1
-1.56111	10.0606	0.00378033	C3orf14
0.163488	9.58693	0.782928	C3orf18
-0.111111	9.06788	0.876994	C3orf20
0.512593	10.8279	0.382933	C3orf26
-0.380935	9.49636	0.616478	C3orf28
-0.92528	9.65782	0.166643	C3orf31
-0.610893	9.61071	0.228115	C3orf33
1.33739	10.1812	0.0370388	C3orf35
-0.212459	10.4483	0.710182	C3orf36
1.0372	11.1808	0.0706874	C3orf37
1.26666	9.21591	0.0900772	C3orf38
0.402323	9.78343	0.531375	C3orf39
-0.472271	10.0692	0.456416	C3orf42
-0.922731	10.1121	0.227483	C3orf44
1.36934	10.1125	0.0404531	C3orf45
1.18652	9.34124	0.0573133	C3orf46
-1.95877	10.1771	0.00145981	C3orf48
-0.232623	9.25531	0.764235	C3orf52
-0.189396	10.1582	0.723253	C3orf54
0.432684	10.0863	0.519515	C3orf56
0.429697	10.0903	0.39872	C3orf59
1.2926	10.2867	0.0284543	C3orf62
1.32714	9.97384	0.0394762	C3orf64
0.747484	9.28132	0.262001	C4BPB
0.784754	9.7159	0.221579	C4orf15
0.97387	10.0321	0.077899	C4orf16
-1.52596	9.30245	0.0179168	C4orf18
1.57533	10.8452	0.0100493	C4orf22
0.104356	10.6618	0.823812	C4orf26
-1.76712	9.94407	0.00231817	C4orf27
-0.203453	9.45872	0.766129	C4orf32
-0.410054	10.5153	0.406027	C4orf33
1.05389	11.0179	0.175857	C4orf35
-0.384929	8.8571	0.5824	C4orf6
-0.353003	8.57037	0.657008	C4orf7
0.249389	8.89107	0.680395	C5orf13
-0.76765	9.91752	0.212924	C5orf15
-0.458737	10.1315	0.479737	C5orf16
0.623679	10.3118	0.239493	C5orf20
0.531811	10.1964	0.348068	C5orf21
-0.237226	11.1377	0.586743	C5orf23
-0.704367	9.21236	0.319805	C5orf28
0.305184	10.1957	0.548952	C5orf3
-0.497772	10.3691	0.278594	C5orf30
0.30522	10.3566	0.536876	C5orf32
0.842479	9.15442	0.21155	C5orf36
-0.506864	9.99843	0.354651	C5orf39
0.576947	10.1008	0.31743	C5orf4
0.427994	9.68752	0.597278	C5orf45
-0.599117	9.98807	0.301415	C6orf10
-1.64663	10.1891	0.0033949	C6orf106
-0.47298	10.7821	0.488627	C6orf108
0.679353	10.9317	0.287	C6orf113
2.42037	11.4982	0.00218878	C6orf114
0.94362	9.13907	0.140096	C6orf117
-0.473734	9.41073	0.437535	C6orf118
0.946796	10.5457	0.110321	C6orf130
-0.770915	9.52375	0.200033	C6orf134
0.712848	10.0088	0.27962	C6orf138
1.39487	9.19881	0.0759489	C6orf141
1.7915	12.1949	0.00159946	C6orf142
0.97526	9.66415	0.0700351	C6orf145
0.129027	9.77514	0.790853	C6orf152
0.772041	9.76509	0.204152	C6orf162
-1.52201	8.53442	0.0245137	C6orf166
-0.855103	8.58986	0.222558	C6orf199
-0.0747107	9.99287	0.885042	C6orf201
0.559903	9.54176	0.31608	C6orf203
1.5676	9.10912	0.0680864	C6orf206
0.890651	10.4202	0.0942087	C6orf35
1.30296	10.138	0.0789103	C6orf48
1.34669	9.11929	0.0235076	C6orf49
1.22959	9.07492	0.0726273	C6orf51
0.635771	9.10154	0.354443	C6orf58
-1.66392	9.94033	0.00326495	C6orf60
1.8658	10.3096	0.00862769	C6orf65
-0.225962	9.18246	0.74524	C6orf72
1.01452	9.97377	0.11301	C6orf81
0.505202	9.54227	0.35183	C6orf85
0.47568	8.76202	0.494307	C6orf89
-0.998643	10.7168	0.216823	C7orf10
0.870666	8.97161	0.200925	C7orf13
-0.351822	10.9868	0.571478	C7orf16
-0.981141	9.19422	0.231795	C7orf24
1.42685	10.2428	0.0687734	C7orf25
-0.803149	9.40743	0.222056	C7orf27
-0.675371	8.8971	0.221546	C7orf28B
0.515573	9.28469	0.541045	C7orf30
0.331677	9.02504	0.703821	C7orf31
0.0437147	9.65895	0.939589	C7orf33
-1.40913	9.87267	0.0173718	C7orf36
-0.985966	10.0114	0.122825	C7orf38
1.75317	10.997	0.00320368	C7orf41
1.06106	9.56924	0.157241	C7orf42
0.255299	10.9185	0.589975	C7orf44
0.770285	9.76276	0.300032	C7orf45
-0.470526	9.44125	0.527358	C7orf49
0.376655	9.76361	0.561886	C7orf55
-0.696295	8.25399	0.34409	C8A
0.692538	8.93459	0.418504	C8G
0.191132	9.70123	0.694283	C8orf13
1.27766	9.28244	0.109385	C8orf16
0.869625	9.90812	0.137139	C8orf22
0.637461	11.0487	0.260702	C8orf33
2.0141	10.4377	0.0064154	C8orf34
1.35891	9.57324	0.070772	C8orf41
-0.637921	8.13692	0.39332	C8orf43
-0.877456	9.8248	0.0966449	C8orf45
-1.33952	9.61952	0.0586374	C8orf47
1.13206	9.47488	0.0684061	C8orf53
1.61835	9.48315	0.0317777	C8orf56
0.520298	10.6288	0.430204	C8orf59
1.12225	9.60818	0.0363596	C8orf68
1.03514	9.6641	0.0974382	C8orf70
0.428149	9.99951	0.458945	C8orf76
1.15236	9.33028	0.133067	C8orf78
0.272488	9.86162	0.663249	C9orf102
1.21462	9.68138	0.0715539	C9orf105
-0.0950115	10.6339	0.837481	C9orf11
1.05058	9.70632	0.0784872	C9orf114
0.920809	9.7461	0.221698	C9orf116
1.03904	9.2557	0.0792378	C9orf121
0.9501	10.378	0.0946688	C9orf123
0.107759	9.8323	0.8681	C9orf125
0.280209	10.1899	0.571842	C9orf142
-1.1622	10.1698	0.0320107	C9orf148
0.491465	10.6962	0.404228	C9orf150
-0.408018	10.4796	0.491463	C9orf156
0.276106	8.93636	0.586513	C9orf16
-0.141222	9.93372	0.790604	C9orf163
1.39221	9.56037	0.0374564	C9orf170
1.30765	10.7115	0.0372695	C9orf19
-0.294065	9.23797	0.610954	C9orf23
-0.531086	9.84225	0.548378	C9orf24
2.14216	11.13	0.00361121	C9orf25
0.267939	9.88801	0.651275	C9orf32
0.82967	10.8061	0.107192	C9orf37
0.735828	9.76858	0.154042	C9orf41
0.795613	10.0825	0.209715	C9orf43
-1.3697	12.0507	0.001017	C9orf45
-1.60178	9.56626	0.00992585	C9orf46
0.818266	9.18971	0.270978	C9orf47
0.0761339	10.6809	0.878209	C9orf58
0.432369	9.01125	0.522953	C9orf64
0.633734	10.1382	0.227479	C9orf71
0.693963	9.55542	0.296317	C9orf72
1.76068	10.8448	0.0358656	C9orf78
0.766869	10.8023	0.297282	C9orf80
0.131331	11.1114	0.842146	C9orf82
0.87392	9.61179	0.198614	C9orf9
0.531281	8.88533	0.442743	C9orf91
-1.16537	9.69082	0.0277122	C9orf95
-0.320397	9.7458	0.628331	C9orf96
1.23236	10.1317	0.146177	C9orf97
1.2691	9.57583	0.13957	C9orf98
-0.324376	9.23756	0.671165	CA1
0.362677	9.67282	0.641915	CA10
1.19935	9.41977	0.0640067	CA12
-1.64611	10.112	0.00314241	CA13
0.268958	9.28465	0.648377	CA14
-0.118816	9.96845	0.875381	CA2
0.702711	9.63689	0.289054	CA3
1.28112	9.90813	0.0571016	CA4
0.716246	9.74999	0.282584	CA5B
0.528775	10.2283	0.42326	CA6
0.131063	9.17299	0.876397	CA7
-2.23773	9.59404	0.00128196	CA8
0.993185	9.05332	0.132257	CA9
-1.93454	10.1353	0.00204513	CAB39
1.60163	10.4128	0.0551298	CAB39L
1.2759	9.18928	0.0550669	CABC1
0.874091	9.75731	0.153442	CABP4
0.735934	9.67469	0.21381	CABP7
2.86852	10.2834	0.00410721	CACNA1D
0.437795	10.0123	0.474717	CACNB1
0.506385	9.41896	0.415269	CACNG1
-0.0916316	9.58095	0.871827	CACNG5
0.636049	9.85167	0.300791	CACYBP
-2.14295	9.81309	0.00063563	CADM3
1.07264	9.75087	0.102799	CADPS
0.437425	9.21431	0.450408	CALB1
0.411841	9.0586	0.483815	CALB2
0.269185	10.1659	0.578908	CALCOCO1
-1.79508	9.59582	0.00868729	CALM2
0.50809	8.99321	0.447077	CALM3
-0.908123	9.46102	0.174822	CALML3
-0.927137	9.04652	0.0813298	CALML5
0.386893	9.42497	0.507204	CALN1
0.636818	10.1315	0.342064	CALU
-1.07906	8.43801	0.105649	CAMK1
0.889989	10.5154	0.07616	CAMK1D
0.91955	9.2229	0.160802	CAMK2A
-1.27208	8.73181	0.106493	CAMK2B
-0.889168	9.17369	0.266206	CAMK2D
1.41303	11.4558	0.1001	CAMK2N1
0.145438	11.2626	0.80764	CAMK2N2
-0.56097	9.48113	0.464127	CAMK4
-1.15971	9.08986	0.180409	CAMKK1
0.55229	9.60316	0.464945	CAMKK2
1.02912	9.60226	0.106286	CAMKV
-0.324966	8.31145	0.655035	CAND1
0.731178	9.98584	0.157511	CANT1
-0.578144	8.83807	0.411456	CANX
0.88781	10.8033	0.136255	CAPN1
0.319003	10.3344	0.555192	CAPN10
0.634439	7.88719	0.351713	CAPN2
-0.0584752	8.95752	0.937164	CAPN3
1.05872	9.29686	0.0963769	CAPN5
0.318077	9.28693	0.67583	CAPN7
0.615507	10.1685	0.279717	CAPNS1
-1.19099	8.96428	0.14494	CAPNS2
-1.5429	10.0357	0.00381748	CAPRIN1
0.404726	9.85973	0.475094	CAPS
0.77208	9.99237	0.167202	CAPSL
1.18208	9.7395	0.120597	CAPZA2
1.13589	9.21222	0.0858517	CAPZA3
0.118756	8.71556	0.853138	CAPZB
-1.0952	9.62714	0.147846	CAR LBD
0.915716	9.9707	0.177	CARD14
1.18348	9.23679	0.0867856	CARD17
0.968702	10.9017	0.0446832	CARD9
-1.01149	9.28443	0.161752	CARHSP1
1.57967	10.6878	0.00306423	CARS
1.15766	9.542	0.189167	CARTPT
-0.449461	9.11787	0.496598	CASC1
1.89412	11.3508	0.00188816	CASC2
1.59366	10.624	0.0608708	CASC4
-0.949692	9.88751	0.109109	CASK
-0.531244	9.20992	0.366553	CASP1
0.749052	10.1853	0.186938	CASP3
-0.994513	8.00794	0.160241	CASP4
0.810096	9.56966	0.215001	CASP7
0.600313	9.0555	0.466288	CASQ2
0.146577	10.9499	0.824551	CASS4
1.06839	11.5499	0.173253	CAST
-0.683259	10.4587	0.22984	CASZ1
0.373884	10.6749	0.44207	CAT
-1.54145	9.27457	0.0100224	CATSPER2
1.07498	9.76421	0.127383	CAV3
-0.665102	9.84278	0.246267	CBARA1
-0.423867	9.22048	0.441461	CBFA2T2
0.343493	11.4536	0.497137	CBLB
-0.194793	10.8206	0.733658	CBLN4
-1.35731	9.86147	0.01657	CBR1
-0.280643	9.14536	0.732645	CBR4
-1.74158	9.97165	0.00206614	CBS
0.486167	9.7028	0.522693	CBX1
0.476061	11.1036	0.455438	CBX5
0.912658	9.95229	0.172009	CCBE1
1.13366	9.31086	0.117852	CCBL1
1.27706	9.05668	0.0478038	CCBL2
-0.105114	10.0588	0.839221	CCBP2
1.17092	8.9135	0.0793611	CCDC100
1.00457	9.86974	0.117712	CCDC101
0.590234	10.6653	0.375599	CCDC103
0.848921	10.4344	0.136019	CCDC106
1.11793	9.40269	0.10775	CCDC107
0.977254	8.62684	0.120411	CCDC108
-0.591139	9.50306	0.424965	CCDC11
-1.65718	10.1063	0.0030014	CCDC110
-0.610863	9.74926	0.242383	CCDC113
-1.77263	9.39671	0.00319547	CCDC115
1.42459	10.8216	0.0249407	CCDC12
0.23274	9.94461	0.732338	CCDC126
1.75974	9.25285	0.0347772	CCDC127
0.136033	9.32456	0.845271	CCDC128
0.919242	10.4325	0.192802	CCDC131
0.957735	8.97368	0.197204	CCDC132
-0.352562	9.29571	0.563782	CCDC134
-0.809109	9.69984	0.107456	CCDC146
-0.171871	10.8469	0.744264	CCDC148-AS1
1.57115	10.6349	0.00498963	CCDC21
1.5985	11.1967	0.0792112	CCDC23
0.753902	11.203	0.130704	CCDC25
-0.356081	9.56067	0.51485	CCDC26
1.16287	9.64002	0.0472541	CCDC28A
-0.0876081	8.55597	0.896169	CCDC28B
-1.98213	9.22045	0.00158438	CCDC32
-0.983913	8.78068	0.252243	CCDC33
0.563075	8.86492	0.365611	CCDC40
0.468273	9.25947	0.492145	CCDC42
-0.545694	9.80242	0.400541	CCDC43
1.33661	12.6208	0.00821805	CCDC46
-1.45799	9.36131	0.0105079	CCDC5
-0.439544	9.63354	0.512953	CCDC51
-1.34126	9.79637	0.0365867	CCDC53
0.898103	11.9913	0.132266	CCDC55
0.645644	9.34674	0.320976	CCDC59
0.163811	11.483	0.737938	CCDC6
-1.0678	9.43019	0.0785545	CCDC65
-0.402949	12.2606	0.42351	CCDC69
-1.28416	9.72846	0.0270478	CCDC71
0.745638	11.0318	0.133491	CCDC72
1.29835	9.07101	0.0204191	CCDC75
0.279175	9.14328	0.679414	CCDC76
-0.309068	10.2268	0.588986	CCDC78
1.13041	9.26511	0.0721917	CCDC82
0.936039	9.96012	0.102192	CCDC83
0.601822	10.6994	0.252577	CCDC84
0.338957	10.4219	0.572699	CCDC89
0.722443	10.2332	0.306375	CCDC90B
0.847124	10.3271	0.0854478	CCDC91
-0.354663	10.905	0.505076	CCDC95
-0.700247	10.2687	0.175055	CCDC97
1.03776	8.87691	0.172023	CCDC98
0.39815	10.722	0.468486	CCDC99
-1.97018	9.68237	0.00206455	CCIN
0.317195	9.95787	0.579615	CCL13
-0.0523024	9.61959	0.939061	CCL17
-0.996607	9.15393	0.0942534	CCL19
-1.52951	9.40037	0.0204547	CCL2
0.538197	10.0231	0.423069	CCL20
-0.344657	9.81875	0.600407	CCL22
0.191726	8.82833	0.7729	CCL24
0.453657	8.90121	0.450822	CCL26
1.11165	8.94396	0.0888212	CCL27
0.336032	9.00039	0.684382	CCL28
-1.45291	8.90661	0.0383909	CCL3
0.200837	9.98385	0.699512	CCL3L3
-0.306131	9.36084	0.667084	CCL4
0.344419	10.1995	0.597009	CCM2
-0.765873	10.6731	0.173785	CCNB1IP1
1.2729	10.1586	0.121074	CCNB2
2.45323	11.8916	0.00129729	CCNB3
0.364764	9.92021	0.582583	CCND1
-1.89119	8.96712	0.0141427	CCND1, CDK4
-2.09976	8.88947	0.00721307	CCND1, CDK6
1.32412	9.56351	0.0522759	CCND2
1.60293	9.7647	0.014312	CCND3
0.40543	9.33336	0.45804	CCNDBP1
0.800382	10.7704	0.144664	CCNE2
0.870946	9.50093	0.257668	CCNF
-0.126662	9.11216	0.848012	CCNG1
0.841089	10.5256	0.33388	CCNG2
0.545853	8.85801	0.478903	CCNH
1.22077	8.7366	0.12351	CCNK, CDK9
-1.89681	9.48826	0.0375758	CCNT1
-0.344746	9.57016	0.649	CCNY
-0.316931	10.2376	0.569404	CCR4
2.22713	9.73788	0.0112191	CCR7
0.966868	9.426	0.23418	CCRK
0.792211	9.85994	0.282326	CCS
-0.508293	9.47771	0.398525	CCT2
-1.63116	9.09432	0.0314809	CCT6B
-0.251584	9.30299	0.653985	CCT7
1.31507	9.85937	0.0243597	CCT8
-1.42505	8.87597	0.0787573	CCT8L2
-0.866085	14.6222	0.0456393	CD14
1.85294	8.89511	0.0181716	CD151
0.370001	8.60303	0.601247	CD177
-1.19463	9.53854	0.0610161	CD19
-1.92377	9.34601	0.00391084	CD1B
-0.0240089	9.43289	0.966779	CD2
0.782302	10.0378	0.252677	CD200
-1.74111	10.1312	0.00389976	CD200R1
-0.319386	9.36334	0.617308	CD209
-1.7289	10.0765	0.00250681	CD22
-1.69126	10.0446	0.00397764	CD226
0.962747	9.27604	0.1228	CD24
-1.6945	9.95041	0.0028404	CD244
0.60747	10.2393	0.188109	CD247
-0.168857	14.6394	0.541187	CD27
0.194287	15.4106	0.316326	CD274
-1.58224	9.94199	0.0037764	CD276
0.799814	9.41698	0.266237	CD2BP2
-1.68662	10.055	0.0036685	CD300A
0.734879	9.22426	0.286998	CD300E
1.01131	9.83231	0.0835252	CD300LB
2.05036	9.60414	0.00149944	CD300LF
-0.0517013	10.4531	0.931734	CD300LG
-0.299957	10.0385	0.604476	CD302
0.989694	9.47525	0.149526	CD320
-1.19429	9.98623	0.0268526	CD36
1.27861	9.30274	0.0712047	CD3D
-1.66344	9.99221	0.00254783	CD4
2.17149	9.32683	0.00177919	CD40
1.33914	9.43306	0.0822345	CD40LG
0.469404	9.82774	0.474175	CD44
-1.52025	10.0148	0.00826597	CD48
-1.67154	9.95112	0.00358132	CD5
1.23127	9.97756	0.0748991	CD52
-0.307094	9.40497	0.568097	CD53
-1.68144	10.0134	0.00311918	CD55
1.10219	9.78576	0.0626711	CD58
-1.83772	9.94859	0.00201064	CD63
1.14414	9.26457	0.134273	CD68
-0.312497	9.75116	0.629895	CD7
1.048	9.30205	0.162632	CD70
-1.76009	10.1379	0.00490602	CD74
0.510401	9.82918	0.447103	CD79A
1.29593	8.81648	0.100241	CD79B
0.54481	9.16891	0.453172	CD80
-0.0788355	9.40387	0.896151	CD84
-0.945522	9.46784	0.117255	CD86
0.608775	9.29828	0.293721	CD8B
-0.5548	14.5031	0.0244302	CD97
1.33962	9.41275	0.0288473	CD99L2
0.942014	8.25969	0.199967	CDADC1
-1.32277	9.87926	0.02193	CDC123
0.253368	9.83294	0.733095	CDC14A
0.338199	9.07333	0.566955	CDC14B
-0.929627	9.02164	0.1973	CDC16
0.90776	10.8831	0.0602142	CDC2
1.07431	10.2084	0.0909613	CDC20
0.593978	9.60311	0.293821	CDC20B
0.817206	9.36559	0.156699	CDC23
0.966953	9.9833	0.145489	CDC25A
0.0359757	9.84191	0.939993	CDC25B
1.54214	9.80993	0.0222615	CDC25C
0.840187	9.49621	0.23103	CDC2L5
0.624893	10.4615	0.327339	CDC37
0.191359	10.5271	0.703697	CDC37L1
1.25551	10.4624	0.079684	CDC40
-0.162107	9.34148	0.764489	CDC42
0.882181	10.0512	0.197124	CDC42BPA
-0.636696	9.40643	0.31913	CDC42BPB
0.11443	11.1354	0.844677	CDC42EP1
-0.282638	10.2613	0.649906	CDC42EP2
0.431631	11.7302	0.347387	CDC42EP3
1.20183	10.6218	0.130973	CDC42EP4
-1.67044	10.0975	0.00377417	CDC42SE1
0.494386	8.46578	0.486349	CDC45L
0.762808	9.50858	0.286517	CDC7
0.334967	10.9561	0.726694	CDCA3
1.60991	9.57715	0.0221108	CDCA4
1.14633	9.067	0.0905824	CDCA7
-1.21228	9.66571	0.0551564	CDCA7L
1.5275	8.98764	0.0194563	CDCA8
-1.49557	10.2752	0.00746881	CDH1
0.27423	9.42876	0.677909	CDH19
0.43696	10.4517	0.370642	CDIPT
-0.75805	9.21971	0.31825	CDK10
0.639683	10.1088	0.335634	CDK18
-0.871675	9.60922	0.196686	CDK2
0.195203	11.4475	0.717279	CDK2AP2
0.431359	8.56242	0.457278	CDK3
-1.25089	8.94524	0.0638856	CDK5
1.85935	9.14656	0.00792511	CDK5R1
0.512472	9.71387	0.368494	CDK5RAP1
0.20515	10.6385	0.6746	CDK5RAP3
1.20601	9.24258	0.0290165	CDK6
1.15181	9.88437	0.0770802	CDK7
0.0958454	9.8156	0.879567	CDK9
0.768579	10.3573	0.238805	CDKAL1
1.18364	9.77089	0.0273517	CDKL1
2.27894	10.5243	0.00632547	CDKL3
-0.309394	7.97854	0.634893	CDKL5
1.68576	9.2108	0.00728398	CDKN1A
1.20135	11.2552	0.132048	CDKN1B
0.0582942	10.6059	0.930686	CDKN2AIP
0.155332	9.11883	0.822049	CDKN2B
-0.567395	9.73031	0.311157	CDKN2D
1.47694	9.15279	0.0306768	CDKN3
0.967271	8.37491	0.178416	CDO1
-0.410094	10.0773	0.384822	CDRT4
-0.46845	9.53608	0.446581	CDYL
-1.7667	9.97993	0.00245255	CEACAM1
0.638821	9.88598	0.30385	CEACAM21
-1.69251	10.0426	0.00338991	CEACAM5
-1.56868	10.1868	0.00624937	CEACAM6
1.30139	8.92861	0.0218841	CEBPE
-1.03082	9.6786	0.0624718	CEBPZ
1.22434	9.54441	0.0998762	CECR1
-0.921777	9.12603	0.249145	CEECAM1
-0.444636	9.3818	0.47357	CELA1
-1.10865	9.81645	0.0822842	CELA2A
-0.712384	10.0831	0.155584	CELA2B
1.85195	10.9218	0.0176152	CEND1
0.705424	9.47027	0.232215	CENPJ
0.670559	10.7116	0.223026	CENPL
0.96867	9.8481	0.103332	CENPM
1.28144	9.55599	0.0710679	CENPO
0.640079	9.6078	0.204957	CENPQ
0.805908	9.94773	0.2954	CENPT
0.415437	10.1662	0.501389	CENTA1
-0.613029	8.74695	0.321477	CENTA2
0.616743	11.0358	0.221553	CENTB2
0.296562	9.61451	0.621995	CENTD2
-1.66116	10.0798	0.00564685	CENTG2
0.162749	9.43952	0.758153	CEP250
-2.1247	9.78903	0.000604103	CEP27
1.48503	9.34424	0.0266679	CEP290
0.624219	9.61046	0.328168	CEP55
1.08844	10.9788	0.0529749	CEP57
0.362376	9.2707	0.458438	CEP72
0.62131	9.52276	0.286022	CERK
-0.686426	9.80492	0.221051	CERS1
-0.578113	8.7778	0.352335	CES3
0.43365	9.4074	0.481242	CESK1
1.66005	10.2787	0.0167858	CETN1
-1.79801	8.84376	0.0323624	CETN3
0.423457	9.00696	0.493513	CFD
0.408544	10.2588	0.434304	CFDP1
-0.699317	9.35257	0.231343	CFH
0.668314	9.34697	0.240757	CFHR1
0.794655	9.79732	0.187645	CFHR2
1.36768	11.4105	0.0112268	CFL2
0.418982	8.25493	0.558136	CFP
1.70507	10.1629	0.00849774	CGB
1.4848	10.5874	0.0244287	CGB1
1.71481	9.43293	0.0144148	CGB5
-1.93098	9.1014	0.00792823	CGI-09
2.07181	11.5918	0.00472801	CGI-38
-0.759526	8.94124	0.229386	CGRRF1
0.682902	10.1689	0.258577	CHAC2
0.784807	10.205	0.175214	CHAF1B
1.33633	11.117	0.111355	CHCHD2
-0.236624	9.3776	0.689688	CHCHD3
-1.04973	8.87656	0.211661	CHCHD4
1.13458	11.1329	0.0638474	CHCHD6
1.4657	9.0351	0.0232013	CHCHD7
1.38391	9.50737	0.0368837	CHD2
-1.70812	10.0096	0.00363058	CHEK1
1.48656	9.60421	0.0216331	CHEK2
-0.942829	10.0415	0.190322	CHGA
1.62233	10.5015	0.00329914	CHGB
-1.41375	9.996	0.0120825	CHI3L1
-0.421455	13.4572	0.10672	CHI3L2
0.720395	8.58516	0.264597	CHIC2
-0.650271	9.43296	0.337957	CHID1
0.730016	9.20682	0.303272	CHIT1
0.123318	9.4076	0.824395	CHKA
0.957155	9.28574	0.161567	CHM
0.675887	10.3771	0.286426	CHML
1.04924	8.58466	0.0898311	CHMP1B
1.64752	9.89789	0.0264197	CHMP2B
1.86273	10.9532	0.0126183	CHMP6
1.0243	9.26173	0.203355	CHN1
0.818108	10.7469	0.138837	CHORDC1
1.13927	9.0687	0.0678249	CHRAC1
0.115341	9.77726	0.858596	CHRFAM7A
-1.30623	8.39229	0.0646836	CHST11
-0.862431	9.92124	0.0910974	CHUK
0.973809	10.0334	0.117984	CHURC1
-0.283891	9.41659	0.661573	CIAO1
-0.810719	9.59521	0.232295	CIAPIN1
-0.799106	9.1319	0.227409	CIB3
-0.912938	8.15591	0.141943	CIDEB
-0.985831	9.95571	0.0627328	CILP2
-0.288994	9.45742	0.656833	CINP
1.55058	11.0005	0.0431641	CIP29
0.605363	10.7162	0.41139	CIR
0.783847	9.79774	0.118718	CIRBP
0.512085	10.7024	0.339076	CIRH1A
-0.775713	9.41311	0.140516	CISH
1.21948	11.0555	0.0215899	CITED1
0.860936	9.26437	0.230907	CKAP2
-1.79925	8.623	0.0359747	CKB
1.12546	9.74747	0.103843	CKLF
0.302923	9.17735	0.672536	CKLFSF5
-1.76248	8.60818	0.0175134	CKM
-0.684613	8.64389	0.304565	CKMT1B
1.12383	10.5567	0.065212	CKS1B
0.62165	10.5182	0.228657	CKS2
-0.67025	11.7684	0.19293	CLCF1
0.888702	10.0076	0.14951	CLCN2
-0.914186	9.394	0.117052	CLCN6
0.298116	9.74143	0.605531	CLCNKB
0.926145	9.67294	0.11903	CLDN1
1.20992	10.2543	0.0685071	CLDN10
1.29	9.70053	0.0598354	CLDN14
0.627725	8.66937	0.431898	CLDN15
0.899736	9.31771	0.202806	CLDN17
-0.360957	9.42967	0.641575	CLDN18
1.03325	9.93783	0.102891	CLDN19
1.79561	9.09727	0.00982432	CLDN2
-0.473134	9.95096	0.45204	CLDN20
0.922286	9.72062	0.191115	CLDN3
-0.222379	9.40525	0.693033	CLDN5
0.798918	9.92238	0.287057	CLDN7
0.653101	15.0946	0.0807657	CLDN8
0.965811	9.02951	0.174379	CLDND1
1.026	9.61787	0.121299	CLDND2
-1.10677	9.63711	0.0264883	CLEC10A
-0.88668	9.08431	0.285079	CLEC12A
0.282613	9.6743	0.641289	CLEC1A
-1.4176	10.1523	0.00923654	CLEC1B
0.960505	8.97326	0.158742	CLEC2B
1.70316	8.80279	0.0131639	CLEC2D
1.08609	9.11383	0.0752994	CLEC3B
0.376681	9.73608	0.531216	CLEC4D
0.344302	9.43389	0.567058	CLEC4E
0.562131	9.84708	0.453065	CLEC7A
0.392922	10.9526	0.425456	CLIC2
-1.17441	9.53351	0.0321943	CLIC3
1.89893	10.664	0.0285841	CLIC4
-0.214017	10.1751	0.683136	CLIC5
1.43684	9.70494	0.0225454	CLIP3
0.687141	9.89475	0.19445	CLIP4
-1.61846	9.48872	0.0184026	CLK1
-1.10262	9.19323	0.116324	CLK2
-1.22491	9.79235	0.0266621	CLK3
1.97792	9.91545	0.00310114	CLK4
-1.68129	10.0663	0.00290199	CLMP
-0.644634	9.48658	0.298304	CLP1
1.89589	11.6286	0.0126324	CLPP
0.921368	9.71528	0.234121	CLPS
0.443077	8.8362	0.559371	CLPTM1L
1.08954	9.50294	0.186025	CLTA
-0.214499	9.8868	0.743094	CLTB
-1.82687	10.0599	0.00185783	CLU
0.472326	10.3199	0.395808	CLUAP1
-0.727914	9.24622	0.188542	CLUL1
1.45042	9.56156	0.0543261	CLYBL
-0.630323	10.2736	0.358672	CMA1
-0.457529	9.81036	0.402419	CMAH
0.835428	9.63376	0.185598	CMAS
1.24244	9.57204	0.0703925	CMBL
1.12488	10.4733	0.233555	CMIP
1.33942	10.9007	0.0141566	CMTM1
-1.50298	9.09339	0.0449667	CMTM3
0.595474	8.22306	0.441191	CMTM4
0.281722	9.27258	0.634693	CMYA3
0.712903	10.3347	0.319733	CNBP
0.583722	9.18378	0.405798	CNDP1
-0.357482	10.2908	0.523706	CNDP2
0.176378	9.46056	0.759833	CNIH
1.02352	10.7702	0.0516943	CNIH1
1.5648	8.90592	0.0261976	CNIH2
0.676857	9.08826	0.337924	CNIH4
1.50986	11.2645	0.0170703	CNN3
-0.241032	9.50617	0.687162	CNNM1
0.655288	9.75977	0.291751	CNNM3
-0.53642	9.98471	0.263002	CNOT2
0.821577	9.11096	0.234217	CNOT6
-1.90714	9.02728	0.00262278	CNOT7
1.58223	9.33962	0.0253729	CNOT8
-0.843051	9.7301	0.178294	CNP
0.616795	10.5252	0.244661	CNPY3
-0.849516	8.86259	0.265477	CNR2
0.917467	9.27069	0.0894553	CNTD1
0.595631	8.8232	0.458229	CNTF
1.00885	8.67899	0.179269	CNTFR
-1.7859	9.98915	0.00194032	CNTN1
-1.73772	10.0922	0.00204864	CNTN2
-1.61913	10.0099	0.00255534	CNTN3
1.5412	8.71085	0.0470574	CNTROB
0.881843	9.85529	0.0970127	COASY
-0.436109	8.93319	0.483939	COBRA1
1.65403	10.5994	0.0682741	COG3
-1.06286	9.99797	0.0347971	COG4
1.17014	9.15142	0.151332	COG8
0.790093	10.4659	0.142173	COIL
1.33259	10.5364	0.0270524	COL14A1
1.07764	10.0213	0.0619695	COL23A1
1.27105	9.74087	0.0291837	COL2A1
-0.272782	9.76395	0.680902	COL4A3BP
0.571126	9.26356	0.340043	COL4A6
1.77298	8.81277	0.014769	COL9A1
0.287229	10.0114	0.59745	COLEC10
0.261272	10.1494	0.669225	COLEC12
0.733475	9.17921	0.291988	COMMD1
-1.19768	9.67684	0.050863	COMMD10
1.47065	9.11385	0.0424387	COMMD2
-0.613922	10.0227	0.231248	COMMD3
1.29901	9.26342	0.0495405	COMMD4
0.3038	9.30632	0.580219	COMMD5
0.521172	10.5653	0.281374	COMMD6
1.11402	9.34137	0.0735712	COMMD7
-1.25031	9.47959	0.0347861	COMT
-3.15029	9.19237	1.26843e-05	control
0.668205	9.15684	0.337271	COPB1
-0.146215	9.64234	0.828168	COPB2
-0.339309	10.0124	0.557695	COPE
0.2815	10.195	0.656364	COPS2
0.516348	10.1309	0.388508	COPS5
0.473064	10.3863	0.448925	COPS6
0.960863	9.58632	0.144664	COPS7A
0.681481	9.84069	0.247749	COPS7B
0.791878	10.3689	0.156246	COPZ1
1.57466	9.94074	0.0218534	COQ3
-1.21496	9.59391	0.126086	COQ6
-0.0689479	9.24885	0.898736	COQ9
-0.76048	8.7167	0.231158	CORO1C
1.92211	10.5927	0.00682475	CORO2A
1.18265	10.4561	0.0849932	CORO6
-0.496994	11.0745	0.311796	CORT
1.24595	9.35944	0.0323634	COTL1
-0.858438	9.27863	0.0860264	COX11
0.443499	9.45546	0.530708	COX15
0.351054	10.474	0.484278	COX17
0.537009	11.534	0.267129	COX19
0.723553	9.26121	0.280516	COX4I1
-0.202606	9.81446	0.734906	COX4I2
0.143176	9.38409	0.820421	COX4NB
1.09162	9.74858	0.124331	COX5B
1.07797	8.7018	0.123304	COX6A2
-0.122713	9.65565	0.812649	COX6B2
0.69216	9.36831	0.283836	COX6C
0.160573	10.0229	0.811377	COX7A1
0.61345	10.1036	0.361033	COX7A2L
0.658445	9.90092	0.250271	COX8A
0.486798	10.0723	0.391504	CPA1
0.524215	9.95006	0.299322	CPA2
-1.36096	9.06479	0.0307125	CPA3
1.00491	9.03717	0.195843	CPA5
-1.72421	10.135	0.00249088	CPB1
0.6062	10.0168	0.49231	CPB2
-0.489543	8.84205	0.48034	CPEB1
1.21035	10.1839	0.0399827	CPEB4
-1.67353	9.99947	0.00373863	CPLX1
-0.145533	11.1681	0.828436	CPLX2
1.13089	10.8711	0.0378702	CPLX3
0.816024	10.3936	0.232974	CPNE1
0.602169	9.4908	0.318694	CPNE2
-1.45748	9.70566	0.0361971	CPNE3
-0.414415	10.0964	0.375044	CPNE5
1.56465	9.69208	0.0150647	CPNE6
0.807668	8.94019	0.197792	CPSF2
0.220792	11.6675	0.673438	CPSF3
0.313743	9.69125	0.577969	CPSF3L
1.35107	9.44594	0.0346788	CPT1A
-0.606278	10.3682	0.254462	CPVL
-0.410745	9.65787	0.466058	CPZ
-1.60716	10.1514	0.00545654	CR2
0.768421	10.1679	0.172739	CRABP2
-1.72447	10.1201	0.00223479	CRADD
0.996718	9.79977	0.123784	CRAT
-0.0493157	8.9107	0.948976	CRB3
-1.07957	8.81162	0.108957	CRBN
-0.366553	10.2113	0.497433	CRCP
0.675644	8.57867	0.442813	CREB1
0.309434	10.1073	0.605104	CREB3L2
1.13263	9.54882	0.0927323	CREBL2
0.528034	10.072	0.353912	CRELD1
1.99064	8.83983	0.0018837	CREM
0.645986	8.87214	0.371334	CRHR2
0.709705	11.5624	0.208935	CRIP1
1.00957	9.26277	0.120737	CRIP2
1.36125	8.85277	0.0249558	CRK
0.807698	9.67336	0.222126	CRKL
0.972374	9.20878	0.162709	CRKRS
0.320883	10.0191	0.620246	CRLF3
0.908929	10.0419	0.130851	CROP
1.0303	9.2865	0.0865105	CROT
-1.51166	10.1308	0.00629752	CRP
0.497688	9.10579	0.439625	CRSP6
-0.49672	9.42265	0.480978	CRSP8
-1.64149	10.101	0.00446368	CRTAM
0.971241	9.16632	0.113337	CRY1
-0.0963153	10.0252	0.863991	CRY2
1.17248	11.0736	0.0927211	CRYAA
0.170494	10.931	0.746913	CRYBA1
0.707464	10.3902	0.176326	CRYBA4
0.942127	10.6251	0.14936	CRYBB2
0.62175	10.593	0.336147	CRYBB3
0.778057	9.28178	0.30137	CRYGD
-1.55684	8.73993	0.0220364	CRYGN
-0.690628	8.48943	0.259991	CRYGS
-2.38029	8.92415	0.000387278	CRYM
-1.30181	9.30125	0.0245019	CRYZ
1.07972	9.10627	0.119322	CRYZL1
-0.646439	10.2198	0.240437	CS
0.530379	10.3654	0.293456	CSAG1
0.897383	9.58388	0.116296	CSAG3A
-0.0859739	10.2049	0.872387	CSAG4
-0.896336	10.4287	0.152036	CSDC2
-0.49217	8.21971	0.49196	CSE1L
0.40733	9.9797	0.633542	CSF1
-0.548533	8.55402	0.420264	CSF1R
-0.943862	11.2445	0.0505774	CSF2
-1.86013	9.92944	0.00132834	CSF2RA
1.01421	8.85596	0.13616	CSF3
-1.59104	9.97465	0.00951253	CSF3R
-1.48561	9.96131	0.00674685	CSH1
-1.36506	8.93065	0.0641814	CSK
0.536331	9.06357	0.354818	CSN1S1
0.798979	10.2264	0.196079	CSN3
1.19308	10.5239	0.117269	CSNK1A1
1.10763	9.38007	0.0912184	CSNK1D
0.964333	10.189	0.128274	CSNK1E
-1.2366	9.36563	0.0547585	CSNK1G1
1.10513	10.0865	0.0838664	CSNK1G2
0.317471	9.56781	0.54857	CSNK1G3
1.73357	9.31048	0.0132827	CSNK2A1
1.17773	10.4111	0.0737392	CSNK2A2
1.57647	9.49626	0.0150258	CSPP1
-0.13596	11.114	0.766147	CSRP1
0.302889	10.8029	0.514765	CSRP2
-0.208278	11.855	0.700796	CSRP3
-1.77323	10.0359	0.00235557	CST1
0.745201	9.14151	0.253733	CST2
0.503838	9.51242	0.335728	CST4
0.212428	9.75796	0.738894	CST6
-1.37555	10.0217	0.0139793	CSTA
0.592259	9.11532	0.32521	CSTB
-0.155044	10.0873	0.779949	CSTF1
-0.196332	11.0094	0.715259	CSTF2
1.91529	10.9947	0.00829411	CT45A1
0.644173	9.39466	0.306543	CTBP1
1.62071	11.4075	0.0245017	CTBP2
1.1106	11.0887	0.0559422	CTD-2090I13.4
0.795304	9.5377	0.204793	CTDSP1
1.01857	9.06489	0.0967362	CTDSPL
0.675249	9.64313	0.310062	CTDSPL2
-0.217047	9.38628	0.754169	CTH
0.175949	9.79723	0.762081	CTHRC1
1.37709	8.99748	0.039641	CTNNA1
-0.462793	10.301	0.370742	CTNNA3
1.07655	10.5394	0.045898	CTNNAL1
0.999501	10.3276	0.11881	CTNNB1
1.94444	10.2484	0.0360863	CTNND1
0.435591	9.79585	0.461348	CTR9
-0.785619	9.4225	0.141865	CTRB1
1.1311	9.06718	0.0794642	CTSB
-0.312266	9.45413	0.656347	CTSC
0.469538	9.5782	0.468121	CTSE
-1.15349	9.46449	0.04091	CTSL1
-1.1883	9.31829	0.0389203	CTSS
1.14051	13.2718	0.0311894	CTTN
0.386239	10.0762	0.450274	CTXN1
0.245987	11.5565	0.677357	CUEDC1
-1.27246	9.44206	0.103009	CUGBP1
-0.657022	9.60703	0.307209	CUGBP2
1.14955	10.9912	0.0366229	CUL1
0.183665	9.28719	0.761116	CUL3
0.443751	8.46043	0.462937	CUL4B
0.833523	10.6587	0.150358	CUTC
0.232057	10.5106	0.638209	CWF19L1
0.205553	10.1813	0.731113	CWF19L2
0.254469	10.3127	0.768274	CX3CR1
-1.19271	9.73755	0.0246153	CX62
0.280643	9.80143	0.592876	CXCL10
0.537373	10.0765	0.361013	CXCL12
0.906878	10.0447	0.136843	CXCL13
1.01722	9.65636	0.159621	CXCL14
0.483325	9.9324	0.452128	CXCL16
-1.04649	10.3648	0.037758	CXCL2
0.893262	9.71981	0.269153	CXCL3
-0.405212	9.6248	0.521158	CXCL5
-1.51045	9.59932	0.0186149	CXCR3
1.44616	8.7557	0.0280495	CXCR6
0.142062	9.48558	0.81664	CXorf21
0.242175	9.69113	0.691276	CXorf27
0.880338	9.58663	0.220898	CXorf34
0.865851	10.2019	0.270518	CXorf38
-0.117136	10.2072	0.853882	CXorf41
0.797404	10.5977	0.0964581	CXorf42
0.84722	9.77408	0.201614	CXorf48
1.48345	11.554	0.0253435	CXorf56
-1.15535	9.62214	0.09794	CXorf59
-1.75074	10.1547	0.00283386	CXorf9
0.331853	10.2947	0.497093	CXXC4
0.53347	10.4206	0.31794	CXYorf2
-0.239962	8.83547	0.731918	CXYorf3
1.03665	8.69329	0.0938233	CYB561D2
-1.54431	8.79576	0.0394592	CYB5A
0.305655	9.96394	0.564468	CYB5B
-0.680813	9.66285	0.224658	CYB5D2
-1.60562	10.0408	0.00358214	CYB5R1
1.42569	9.64225	0.0222734	CYB5R3
1.45448	10.6052	0.023707	CYB5R4
0.787016	9.41333	0.142155	CYBRD1
-0.346628	10.2487	0.466131	CYFIP2
-1.82779	9.06664	0.0113138	CYGB
-1.70765	9.80578	0.0185983	CYP11B1
-0.311646	8.85334	0.722355	CYP19A1
-1.01742	9.11396	0.083113	CYP1A1
-0.884558	8.90078	0.12827	CYP1A2
-0.52172	8.69693	0.440366	CYP20A1
0.734123	9.40096	0.238576	CYP26A1
-1.29859	9.01342	0.0458886	CYP26B1
-0.496187	9.77345	0.35055	CYP2A7
0.248892	9.12282	0.713339	CYP2B6
-1.18101	8.95312	0.0446342	CYP2B7P1
0.518766	8.66498	0.499988	CYP2C18
-0.754347	8.48763	0.315589	CYP2C8
-1.92545	9.29654	0.0405555	CYP2E1
-1.23646	9.7002	0.0215263	CYP2R1
-0.421585	8.92425	0.559119	CYP2W1
-1.16052	9.84616	0.0963941	CYP39A1
-0.315043	10.0733	0.525683	CYP3A43
1.1883	10.03	0.0287554	CYP4A11
1.60544	9.9102	0.0491826	CYP4F11
0.493854	8.95631	0.418292	CYP4F12
-1.69604	9.54497	0.00503233	CYP4Z1
-1.29249	9.24302	0.030576	CYP8B1
-0.470938	9.65156	0.414271	CYTL1
0.666465	9.52836	0.305535	D2HGDH
0.686416	9.91916	0.241324	D4S234E
0.494277	10.5182	0.451561	DAAM2
-0.369544	11.1581	0.545235	DAB1
0.456443	10.8784	0.467993	DACT3
0.742085	8.80426	0.298507	DALRD3
1.72497	10.0146	0.00533592	DAO
2.94299	10.6327	0.00159489	DAP
0.4876	9.28573	0.539181	DAP3
0.73221	10.9225	0.127001	DAPK1
-1.14156	9.76182	0.185474	DAPK2
-0.5986	9.85827	0.392673	DAPK3
0.467601	11.0148	0.304842	DAPP1
0.716153	9.80608	0.248868	DARC
1.42135	10.6909	0.0546523	DARS
0.953835	10.517	0.125265	DAZAP2
-1.34095	9.48552	0.0128754	DBC1
1.51541	9.80116	0.007479	DBF4B
0.0423575	11.2757	0.924961	DBI
-0.817156	9.14235	0.213351	DBNDD2
0.94084	11.2699	0.165199	DBNL
-0.966399	9.54512	0.189855	DBR1
0.379628	9.69498	0.516979	DC2
0.861093	10.0927	0.139331	DCAKD
0.593001	10.2068	0.357297	DCAMKL2
1.77574	10.7573	0.0275691	DCD
0.519897	8.74451	0.449566	DCDC2
0.640634	9.46649	0.348941	DCI
1.31897	9.75862	0.0830603	DCK
1.31932	11.2037	0.0272434	DCLK1
-1.20835	9.53718	0.129012	DCN
0.509147	12.0158	0.43067	DCP1B
1.20476	9.45017	0.0453583	DCP2
-0.718005	11.8715	0.0571276	DCPS
1.61508	12.1895	0.0021309	DCTD
0.211781	10.079	0.662825	DCTN2
0.890494	9.44104	0.102594	DCTN3
0.197476	10.7467	0.691333	DCTN6
-0.702026	8.43055	0.364103	DCUN1D1
-0.972853	8.95281	0.0925317	DCUN1D2
0.102027	9.91741	0.843232	DCUN1D3
0.980277	10.8032	0.23719	DCX
-0.794867	9.58593	0.115724	DCXR
-0.57414	9.86424	0.346599	DDAH2
0.285036	9.03041	0.681101	DDB1
1.36555	9.72286	0.0349346	DDB2
-0.335429	9.33224	0.553499	DDC
0.233835	10.7088	0.661643	DDEFL1
1.05008	9.66371	0.163872	DDHD2
0.931635	11.5142	0.174249	DDI1
0.545806	10.1718	0.323262	DDI2
-1.6753	10.124	0.00240755	DDIT4
0.642414	9.17895	0.350239	DDO
1.19788	9.79174	0.072613	DDR2
0.934259	8.9483	0.26001	DDX10
0.615613	9.15369	0.298291	DDX11
0.510614	11.0626	0.318514	DDX17
0.243716	10.0419	0.724174	DDX18
0.514498	10.3343	0.464031	DDX19B
0.552392	9.7579	0.384687	DDX20
0.896333	9.56994	0.0905486	DDX21
-0.503215	10.1199	0.321534	DDX25
0.566808	9.22403	0.358087	DDX39
0.626888	9.49702	0.245324	DDX39A
-1.76198	10.0876	0.00332057	DDX4
1.63512	10.0642	0.0341436	DDX42
0.945109	9.73518	0.136084	DDX43
0.42008	9.39086	0.435513	DDX47
0.809126	10.5503	0.120198	DDX49
1.37606	10.1544	0.0205024	DDX54
-1.67076	10.0217	0.00283968	DDX55
1.23363	9.19935	0.0870216	DDX58
1.02469	10.0122	0.161241	DDX6
0.859972	9.79979	0.131033	DECR1
0.547614	10.4363	0.331303	DECR2
1.40609	9.19685	0.0268194	DEDD
1.50251	9.90845	0.0225632	DEF6
1.04223	9.16835	0.168905	DEFA5
-0.374765	10.4832	0.578835	DEFA6
0.153456	8.75435	0.809745	DEFB1
0.669918	10.6746	0.187309	DEFB108B
0.698903	8.73961	0.350745	DEFB119
1.16726	9.99476	0.0334303	DEFB4
0.581649	8.76397	0.346528	DEGS1
0.931604	8.91899	0.148913	DEGS2
-0.717617	9.16352	0.240374	DENND1B
0.331266	9.3596	0.586285	DENR
0.433027	9.51381	0.432227	DEPDC1B
0.981572	9.89807	0.130058	DEPDC6
1.19916	10.1346	0.0438086	DERL1
0.473976	9.16363	0.465838	DERL2
0.621348	9.38224	0.316041	DERL3
1.3091	9.27562	0.0370884	DEXI
-0.81454	9.76424	0.234624	DFFA
0.872446	10.2717	0.108536	DFFB
-1.264	9.24098	0.0322532	DFNA5
-0.408794	9.39342	0.427864	DGAT2
0.935195	10.4195	0.103702	DGCR6
0.647174	10.6105	0.149677	DGCR6L
3.20998	10.8614	0.000355699	DGCR8
-0.554436	9.44426	0.272642	DGKA
1.17441	9.54806	0.0932631	DGKE
0.17668	9.71371	0.821749	DGKG
1.41228	9.55493	0.0197552	DGUOK
-1.56767	8.9953	0.00929523	DHDDS
-0.703443	9.73014	0.409454	DHDH
-0.730111	11.0846	0.109807	DHPS
1.24755	9.63403	0.0547646	DHRS1
0.861041	8.49347	0.222302	DHRS12
0.595312	9.85453	0.335275	DHRS2
0.720404	9.05232	0.297756	DHRS3
0.407741	9.05133	0.62837	DHRS4L2
0.455225	8.31421	0.458644	DHRS7B
-0.230818	10.215	0.765271	DHRSX
1.15622	9.16661	0.0913279	DHX16
1.08751	9.02924	0.105646	DHX30
0.429182	10.4687	0.493179	DHX32
0.330752	10.2538	0.545681	DHX40
1.43873	10.5174	0.017131	DHX8
0.595582	8.93747	0.327036	DHX9
-0.364568	9.35031	0.624187	DIABLO
-1.78195	9.50631	0.0061257	DIAPH1
0.692334	10.8825	0.266232	DIDO1
0.321545	9.54719	0.549986	DIMT1L
1.01007	9.36258	0.118195	DIO1
0.93663	9.9578	0.085724	DIO3
-1.92486	9.29876	0.00865339	DIP
-0.62681	9.6156	0.279563	DIP2A
-0.868903	9.79438	0.185562	DIRAS1
1.28854	9.68713	0.0999213	DIRAS2
-2.42007	9.04555	0.000716959	DIS3
-0.284823	10.0585	0.535221	DIS3L
0.526097	10.155	0.408949	DIXDC1
-0.150886	9.17472	0.766587	DKC1
0.672332	10.5411	0.331392	DKFZp434B1231
1.58871	10.7441	0.0457838	DKFZP434K028
-0.214017	8.9276	0.734948	DKFZP564J0863
0.613185	9.19545	0.341089	DKFZP564O0823
0.951139	10.6809	0.17846	DKFZP686A01247
-0.482571	10.1645	0.35806	DKFZp761B107
1.41915	9.33496	0.0599812	DKFZp761G2113
0.750741	9.54957	0.202794	DKFZp762E1312
-1.71359	10.0983	0.00264779	DKK1
-1.56908	10.0551	0.00578821	DKK4
1.26684	9.50669	0.0285846	DLEU1
1.14802	10.2369	0.0770786	DLEU2
-0.575578	10.4725	0.494406	DLG3
-1.54432	10.1897	0.0103313	DLL1
-3.45507	11.2685	0.00470012	DLL4
-0.230379	9.76263	0.724855	DLX1
-1.49627	9.78314	0.00883388	DLX4
1.89001	10.8321	0.00960312	DMD
0.971123	10.5841	0.111627	DMKN
-1.79436	10.1381	0.00272766	DMP1
-0.417199	8.85858	0.621715	DMPK
1.23721	10.5393	0.0456576	DMRTB1
-1.09903	9.58441	0.0971409	DMWD
0.341227	9.95886	0.582161	DNAI1
-1.16652	9.55372	0.0255081	DNAI2
0.436177	9.88936	0.40436	DNAJA3
1.40277	10.3832	0.041106	DNAJA4
-0.193847	10.6008	0.686679	DNAJB1
0.725671	10.0216	0.259502	DNAJB11
-0.447809	9.18431	0.562714	DNAJB12
[truncated: 5,626 more rows]

## Sheet: HuProt_Statistics
logFC	AveExpr	P.Value	gene
0.607651	8.49316	0.19556	GID8
-0.211202	8.19256	0.234176	OR2M3
0.300433	8.20455	0.139853	KPNA5
-0.296877	8.2954	0.189079	LAIR1
-0.179326	7.87308	0.500328	SULT4A1
-0.203246	8.31794	0.0512059	NPTXR
0.0372865	8.36606	0.710797	GRK4
0.0471595	7.76805	0.610103	ST8SIA4
0.378455	8.40148	0.260743	ECHDC2
-0.423328	8.64803	0.00691855	BTBD8
-0.169616	8.23022	0.108015	ALK
-0.432521	8.97614	0.0278637	FGFR2
-0.38736	8.54419	0.00452933	HIST1H2BC
-0.0933574	7.65558	0.737436	NA
1.12997	9.05803	0.00158303	SH2D2A
-0.0306595	8.43414	0.825159	CD8B
-0.259718	7.99169	0.136945	PHTF1
-0.152772	8.48224	0.24752	NCKIPSD
0.148783	8.11467	0.237415	UFM1
-0.261834	8.28558	0.0481174	STRA8
0.0199599	8.09529	0.915075	ROBO2
-0.370763	8.367	0.0105093	FLT4
-0.151044	8.7899	0.219304	GOSR1
0.166666	8.22659	0.379851	SLC25A40
-0.368726	8.4731	0.0143389	ZNF185
0.15228	7.73217	0.239511	ACTRT3
0.0848836	8.11414	0.461878	KHNYN
0.0938592	8.42611	0.59373	SFR1
0.064649	8.02437	0.584086	C6orf62
-0.315129	8.75868	0.0223781	RAB36
0.169988	8.42899	0.4134	PARS2
0.445911	8.58276	0.0469451	ARNT
-0.0480245	7.93731	0.736315	LRRC8D
-0.11524	7.94555	0.224221	FBXO39
-0.264913	9.35309	0.332786	CSAG1
-0.10259	8.11565	0.364034	HELB
0.114733	8.05706	0.417961	BIRC5
-0.234392	8.57544	0.121941	FZD8
-0.21474	7.84583	0.337893	GPAA1
0.26978	8.15618	0.359143	C19orf68
-0.152298	8.58174	0.410071	CLLU1
-0.111944	9.2081	0.699785	RASL11A
-0.213489	8.41981	0.157315	IFNB1
0.651519	10.1805	0.250362	PDE4DIP
-0.0276491	8.04427	0.756635	KLK7
0.239637	8.21183	0.00612559	ASCL1
0.237542	8.17826	0.153499	CPEB1
-0.407083	8.54558	0.00373399	ZXDA
-0.243965	8.3141	0.0522941	UNC119B
-0.345193	8.53262	0.00352479	PNPLA7
-0.129895	8.22294	0.259456	RAB6C
0.081027	9.01986	0.875154	ATAD5
-0.0739828	8.63257	0.82881	CNBD1
-0.669462	10.7749	0.167434	YARS
0.0847267	7.9958	0.397395	ARNT
-0.411917	8.49195	0.00742429	ADGRF4
0.215907	8.89971	0.3982	IARS
0.126811	7.58993	0.169998	HIST2H3A
0.0430981	8.0988	0.725282	ALPPL2
0.229912	8.53	0.279953	LSM8
-0.142631	8.51939	0.252542	KYAT3
-0.36153	8.31587	0.0248493	PRR25
-0.230472	8.67127	0.0568225	CRTAM
-0.0349278	8.24424	0.735803	GINS4
0.311927	7.60797	0.0784878	EDF1
0.00998106	8.55051	0.927756	FMNL3
-0.0776561	7.71141	0.505261	AK4
0.239769	8.69491	0.0232126	RECQL5
-0.260022	8.21305	0.0643364	OR4N5
-0.160409	8.28632	0.234751	EWSAT1
-0.402841	8.84785	0.0141376	OTOP2
-0.205787	7.80687	0.19208	SLC6A7
0.172501	7.66523	0.093539	HLF
0.0722377	8.59519	0.739366	LINC00996
-0.253533	8.57644	0.0438082	GLT6D1
-0.45196	8.96262	0.0260909	KRT6B
0.41916	8.35621	0.0486722	KCMF1
0.024985	8.55822	0.899127	NA
0.114141	9.03929	0.542223	EIF4E3
-0.191939	9.47437	0.243428	KLHDC8A
0.0785633	8.38446	0.725458	EGFL8
0.380965	8.18605	0.118073	C12orf50
0.79267	8.96898	0.0252731	ZNF326
-0.360077	8.71785	0.0071221	VEGFC
-0.0429432	8.88848	0.926419	ARHGAP11A
-0.0296367	8.25329	0.771179	ANKRD46
-0.391787	8.57841	0.00334753	CYP2S1
0.191183	9.14976	0.678089	GMEB2
-0.380479	8.43156	0.0240026	RETNLB
-0.261183	8.09751	0.158791	FAM47A
-0.0702479	8.39977	0.650246	NKX6-1
-0.110193	8.66581	0.517909	SMIM8
0.174953	7.8613	0.137738	PPEF1
0.1167	8.02405	0.381479	TAGLN2
-0.350755	8.48764	0.0218256	TSC1
-0.336121	8.6192	0.0034942	NOD2
-0.593493	8.72025	0.00249953	FGFR3
-0.0139834	7.92275	0.899029	OR52D1
-0.237226	8.22726	0.0293763	GRXCR1
0.156471	7.7446	0.150601	CIDEA
-0.284016	8.78117	0.0568692	KCNJ9
0.280364	8.11733	0.298049	SLC12A1
-0.165021	7.74174	0.409094	HINT3
-0.00184282	7.78919	0.986357	NA
-0.130348	8.15539	0.461903	NCKAP1
0.732717	8.71914	0.0927139	HSFX1
0.261256	8.10655	0.303582	PPIA
-0.155489	9.29165	0.37375	HAS3
-0.20263	8.75928	0.212531	KCNK18
-0.421449	8.7081	0.0227758	ELOA3B
-0.273211	8.67566	0.0491284	HCN2
-0.185091	8.30898	0.18237	EN1
0.0662478	8.46115	0.66472	ZNF675
0.120159	7.69324	0.364545	G3BP2
0.149751	8.02019	0.431352	GAGE10
0.19062	9.33465	0.648702	PDE4DIP
0.0314006	8.63164	0.787699	C8orf58
-0.36068	8.66348	0.0174038	CDC42BPB
-0.241019	8.28661	0.0743739	DEFB113
-0.477379	9.22223	0.0346261	EPHX3
-0.480783	8.57479	0.000898826	HMX1
0.157124	8.20576	0.58235	GAGE2D
0.030095	8.21705	0.82375	TMED5
-0.304129	8.66517	0.0507695	KIR2DL5A
-0.476359	8.50866	0.0194823	PLXNA3
0.0468309	8.03618	0.839643	SPRR2E
0.216422	7.91986	0.0351362	PPP2R5B
0.797521	7.66736	0.169757	PPP1R7
0.041353	8.35174	0.624117	MPHOSPH8
-0.25299	8.3628	0.319614	RSPO3
0.294844	8.28378	0.345042	MBIP
-0.367173	8.53434	0.00975542	SLC38A5
0.013624	8.42836	0.912866	ZFX
-0.088751	9.62846	0.88498	SP140
0.231881	8.71197	0.262534	KAT7
-1.12275	7.45411	0.0148353	TTC33
0.190737	8.01576	0.58352	FNDC4
0.0998534	8.28394	0.454495	IRX1
-0.0259639	8.44138	0.9069	WARS2
0.00463595	7.80307	0.976891	TFB2M
0.264365	8.95139	0.61154	CYP2C19
0.520219	8.61359	0.210495	CNST
-0.402447	8.59145	0.0100008	ADRA1D
0.188838	8.47728	0.291809	BPI
0.119969	8.10812	0.488281	DDR1
-0.413392	8.65226	0.00555692	ADAMTS17
-0.250691	8.52343	0.0139336	ENDOU
-0.256523	8.61492	0.0415094	DRAM1
-0.283273	8.60238	0.0283782	NCAN
0.197948	8.32525	0.353611	RSPH14
-0.30013	9.01774	0.0490992	YIPF2
0.0186162	8.32216	0.869357	SPATA6
-0.141548	8.02518	0.245663	SPANXA1
-0.402024	8.32673	0.00866579	HIST2H2AC
0.306479	8.81853	0.461448	PSMD10
0.682096	8.97668	0.0975211	TSPYL1
-0.252028	7.65306	0.255566	LTV1
0.438434	8.4665	0.0955559	SPAG4
0.0289101	8.24226	0.823006	KNG1
0.167812	8.16642	0.558924	MGC10814
0.0662572	8.39492	0.770116	GPRIN2
-0.35071	8.5862	0.00639623	ITGA11
0.0883481	8.12429	0.571741	NA
-0.330683	8.49969	0.0417471	SLC12A3
-0.390443	8.49403	0.00221371	ZNF528
-0.47006	8.90233	0.00400875	CD1A
0.111677	8.42321	0.662912	HNRNPC
-0.104416	8.60519	0.533176	MXD4
-0.333365	8.5753	0.03146	LPAR3
-0.306587	8.84792	0.0257599	RAD54L2
-0.539145	8.7091	0.0398952	SMG6
0.00175199	8.07474	0.983376	PPP2R5A
-0.0102304	7.98367	0.918293	OR2G3
-0.240809	8.55692	0.073842	RBMY1E
-0.275537	8.65203	0.152863	MTSS1L
0.174604	8.92957	0.479566	MID1IP1
-0.23332	9.22351	0.411397	KRT72
0.0703901	7.89947	0.639202	TRAPPC6B
-0.248793	8.0046	0.117327	RTTN
-0.174375	8.50361	0.490534	HIST2H2AC
0.491719	8.33445	0.0878309	PRICKLE2
0.377832	8.54093	0.18311	ZNF217
-0.335349	8.48702	0.0134948	SPIDR
0.207251	8.34413	0.0329146	LRRC39
-0.385685	8.4015	0.00313707	DNAJC25
-0.285952	8.56624	0.110173	NAT8B
-0.120432	7.70572	0.370629	BARX2
-0.20183	8.6804	0.243101	OPN1LW
0.235407	8.47025	0.411876	TMEM135
0.238024	8.11888	0.0310097	CDX4
0.34008	8.42962	0.0448429	RASSF1
-0.0725907	7.58852	0.71243	ANO10
-0.167778	8.11682	0.298716	OR1E1
0.582922	8.91924	0.0906545	AGR2
-0.0877343	7.70845	0.553103	NA
0.3038	8.2246	0.293467	JDP2
-0.219979	8.85481	0.240892	ADHFE1
-0.3167	8.50894	0.0138275	LRIT1
-0.386124	8.52446	0.0335465	PPM1E
-0.293716	8.92009	0.263808	SLC16A8
1.45127	10.3733	0.0045196	DAB2
0.563518	10.2838	0.35063	COL4A3BP
-0.139751	8.67014	0.491695	CSAG1
-0.0433596	8.82356	0.839569	FAM168B
0.361455	8.47822	0.128814	SUPT20H
-0.226641	8.29534	0.0343422	GALNT10
-0.441486	8.5585	0.000240248	STX1A
-0.157506	8.72371	0.313535	PXDN
-0.110795	8.65941	0.496091	TYROBP
-0.144875	8.59552	0.215103	SLC2A4
-0.133216	7.87972	0.308608	WNT10B
0.110443	7.9532	0.235668	GDF5
0.340952	8.38335	0.079176	ERG
0.45553	8.14241	0.0755016	NR2C1
0.106365	9.14714	0.576576	NOMO2
0.0744328	8.83738	0.560883	NF2
-0.329268	8.37133	0.0434519	HIST1H4A
0.185598	8.1516	0.111858	RUNX3
-0.101888	8.88849	0.570714	FRMD5
-0.0694408	7.96795	0.491322	ALDH5A1
0.544321	8.34758	0.0589786	PARD3
-0.420012	9.1486	0.0781465	PML
0.047425	7.77025	0.595618	IGHA1
0.0548794	8.17314	0.422179	GNAZ
-0.0447543	8.64727	0.877752	FLNB
0.0275161	7.89389	0.771292	MAS1L
-0.549859	8.84455	0.0227838	SLCO4C1
-0.336492	8.46171	0.0486072	NCBP3
-0.122083	7.77512	0.0110657	XKR3
0.726296	8.30185	0.205643	RAG1
0.416209	8.42536	0.121347	HAX1
-0.227014	8.5962	0.199078	BTN2A2
-0.101689	7.88174	0.654311	GLYATL2
0.14061	8.12994	0.266455	SDC2
-0.282166	8.42865	0.0256156	FOLH1B
0.154562	8.33851	0.507018	IKBIP
-0.383519	8.63718	0.00816502	NLRP12
0.0794368	8.56843	0.630398	ACADL
-0.286032	8.58592	0.143141	CDKAL1
-0.396744	8.7161	0.0273595	PHKB
0.78624	7.34036	8.46e-05	AHCYL1
0.323276	8.40971	0.108653	CDC42BPB
0.159202	7.96484	0.26462	FAM200A
0.0778509	8.62866	0.729178	HSFY1
-0.117873	7.78794	0.410997	GMPR
0.0456753	8.00461	0.87947	PIWIL3
-0.162209	8.33963	0.145508	FPR3
-0.417887	8.47058	0.0142273	STRA8
0.114275	8.03594	0.260121	TDRD3
-0.163967	8.11037	0.192518	GUCY2C
-0.475613	8.85225	0.0165734	SLC22A14
-0.341824	8.66663	0.0744283	ACPT
0.259356	8.05667	0.180946	CFAP43
-0.144716	7.88823	0.310377	ELOB
-0.198277	8.52549	0.312722	ELOVL3
0.163344	8.01745	0.189327	GPN2
0.508652	9.13165	0.498659	LARS2
-0.160949	7.96415	0.304685	DEFB110
-0.4317	8.75689	0.0163761	SYT14
-0.612239	9.23555	0.0373243	ASCC3
0.0144547	7.98212	0.862296	PIK3R1
-0.236247	8.53407	0.0830903	CD109
-0.363816	8.77516	0.0522099	ZNF276
-0.195263	8.66672	0.32029	LINC00597
-0.280761	8.47363	0.0679159	PTPN21
-0.0646687	8.82293	0.759519	TCTA
-0.351699	8.54274	0.00529403	RAET1L
-0.190172	7.98025	0.325678	CD2
0.119058	7.86829	0.491554	NA
-0.354856	8.7178	0.00240677	NA
0.529201	10.6522	0.488411	PRMT2
-0.199342	9.07742	0.39595	ZNF154
0.281395	8.11701	0.0228765	SOX3
-0.0389147	8.61751	0.850841	ULBP1
0.227385	7.60203	0.0553237	OR4K14
-0.40481	8.63974	0.0371759	FAM81B
0.0313639	7.88826	0.811438	AQP9
0.0190403	7.8524	0.888425	BAIAP2
0.17961	8.0953	0.268444	KLHL8
-0.33825	8.24095	0.0228616	DOPEY2
0.0915313	7.95336	0.63083	AGPAT2
-0.147396	7.83345	0.30012	RNF215
-0.421557	8.29709	0.436938	RCSD1
0.196823	8.18829	0.191812	C21orf33
-0.214305	8.15402	0.162692	PGAM4
-0.414269	8.56367	0.00436832	PHKA1
0.119264	7.75586	0.158685	JTB
-0.310041	8.48663	0.181714	COL17A1
0.570419	8.92155	0.0364022	SUSD3
0.0521359	8.57789	0.762563	GCNT4
-0.532327	8.85803	0.0314333	THEMIS
-0.197906	8.44975	0.247663	MTPAP
-0.402761	8.40809	0.0172126	HIST1H3A
0.719643	9.52662	0.00962584	SMARCC2
-0.0215759	8.80291	0.922553	LINC01565
-0.440005	8.59189	0.00563326	ALK
0.110211	8.59916	0.296063	FSD1
-0.370075	8.73397	0.0429815	EPHB2
0.0850277	7.99457	0.470172	CTDSP1
-0.13575	9.29001	0.457383	DUSP15
-0.239701	8.18994	0.232942	UGT2A1
0.32679	8.46725	0.223262	ABCC4
0.235187	8.12467	0.267589	FBXO4
0.0789691	7.86188	0.274932	ALPK1
-0.402697	8.3887	0.00981801	NGB
0.91637	8.83145	0.0424942	OLIG1
-0.478137	8.78787	0.0278718	CYLC1
-0.0992538	7.72594	0.565087	RBM14
-0.451048	9.05875	0.117598	RLN2
-0.423823	8.67595	0.0164275	SIX4
0.156436	11.2248	0.771979	KLRC1
-0.57354	8.79869	0.00566165	SLCO4C1
0.148544	8.53269	0.372438	ECH1
-0.133332	7.90428	0.465874	PIGV
0.217923	8.35068	0.164387	C2orf42
-0.16588	8.04519	0.479927	ZNF586
0.00282276	8.00127	0.986979	ITGB3BP
-0.50003	8.56692	0.00540701	CHRNE
-0.396313	8.67381	0.0141244	ADAMTS16
0.315572	9.11394	0.257957	CLIC3
-0.18409	7.89597	0.246616	SULT2A1
0.0776291	7.85787	0.601364	ZNF461
-0.0177624	8.66648	0.944632	DDT
-0.302872	8.36822	0.0306825	RBM33
0.00546008	8.0892	0.97483	RYBP
-0.249749	8.04453	0.178468	CD300A
-0.34983	8.41986	0.00503249	SDHAF4
-0.143266	8.47447	0.520028	RRM2B
-0.509262	9.07769	0.0140016	EPPIN
0.00228126	9.10409	0.993716	CXorf51B
-1.80823	10.4365	0.0353021	IRAK4
0.250659	8.35665	0.103168	KCNIP2
-0.0693937	8.47352	0.684479	PGAM1
0.0205423	8.54185	0.89542	FAM47B
0.0330963	8.22447	0.740818	CD300C
-0.339924	8.49483	0.0217786	FANCD2
-0.236108	7.98749	0.352591	TCF21
0.0923824	8.55407	0.57543	TRMT10B
-0.293461	8.84757	0.139626	SYNGAP1
-0.440767	9.4422	0.277588	DEFB129
0.0249604	8.30832	0.835892	COG2
-0.347776	8.31681	0.0213267	RAPH1
0.170305	8.27633	0.381206	CNOT10
-0.238317	8.32897	0.0996836	CD34
0.231338	8.5709	0.432827	PLEKHG5
-0.183831	8.30618	0.326705	NKX6-1
-0.321539	8.49883	0.0808153	TUB
-0.0866274	8.30506	0.551983	RBP4
0.0495793	7.9447	0.716895	FXYD7
0.0511792	8.26591	0.813952	ZNF296
-0.289703	8.57715	0.121044	KCNQ1
0.0920669	8.20941	0.279574	NAT14
-0.265498	8.67194	0.0299297	MAP4K1
-0.0501378	9.36246	0.812596	STK39
0.113999	7.8631	0.221825	STOML3
-0.0834042	8.59007	0.678652	NA
0.218205	8.5435	0.27367	CAP1
0.474971	10.4438	0.452313	MAP2
-0.0122829	7.78535	0.928656	FOXS1
-0.075629	8.58972	0.564953	CIRBP-AS1
-0.242046	8.23109	0.041544	DCST2
-0.0209989	8.9907	0.931801	SLC30A6
0.314579	8.90311	0.603628	LZIC
-0.197206	8.67424	0.248406	C7orf13
-0.349431	8.6724	0.0747656	GPX6
0.175491	8.30819	0.188635	NBPF20
-0.43523	8.61036	0.0525629	AGTR1
-0.249481	8.47911	0.165101	PSPN
-0.44752	8.67649	0.0302888	KRTAP5-2
-0.269186	8.64837	0.185451	CA13
-0.195217	8.21324	0.204035	DEFB112
0.159268	8.02901	0.343478	XYLB
-0.02399	8.07916	0.841927	LIMS2
0.0726059	8.17539	0.608462	ZSCAN10
0.112934	8.13855	0.417121	LAMP2
-0.20426	7.83771	0.354649	PMEL
0.266535	8.66525	0.185057	DMRTA2
0.155633	8.15789	0.32044	GPATCH2
-0.12476	9.11801	0.704445	KRTAP5-4
-0.107186	7.13293	0.477902	MELK
-0.151345	8.24725	0.21256	GPR21
0.0070125	7.89769	0.962247	NAT8
-0.049048	8.28652	0.711816	LSM12
-0.00266713	7.82254	0.975914	TMEM99
0.384772	8.20312	0.0292232	SOX1
0.0745624	7.90712	0.559627	CAMK1D
-0.263959	7.92408	0.143742	TBCA
0.50614	8.73694	0.00424448	RASGRP2
-0.16274	7.82495	0.135061	METTL5
0.105272	8.0174	0.395984	NSMCE1
-0.285674	8.56839	0.138369	CES4A
-0.429222	8.75522	0.0106481	RASA4
-0.197637	8.61197	0.0742292	DEFB106A
0.239362	8.86787	0.0351829	NAPRT
-0.428097	8.45123	0.00720223	HIST1H2AH
0.0233629	8.40246	0.804376	IFNA4
-0.238782	8.46367	0.132578	NA
0.0356695	8.78214	0.797534	GUCA2A
-0.390554	8.54842	0.017085	PIK3R6
-0.158735	8.59522	0.314282	ALKBH3
0.134297	8.43126	0.141431	FOXC1
0.0308833	8.33077	0.799916	MRPL10
0.00213666	8.02515	0.990331	HMGB3
0.0337179	7.8071	0.735592	GLRB
-0.0229103	7.97787	0.913285	CACNG7
0.260599	8.08705	0.143583	RNF112
-0.0789899	7.52775	0.389128	HPS3
-0.405613	8.78488	0.00436317	WDR17
-0.00240953	8.48906	0.989513	PLAG1
-0.196638	8.18312	0.188987	E2F3
-0.0563371	8.36609	0.589933	PCCB
-0.432902	8.49596	0.015621	LCA5L
0.151029	8.49046	0.265402	AKT3
0.200917	7.336	0.0275013	HERPUD1
0.180457	8.23741	0.525587	ADRB2
0.137714	7.84644	0.326827	THAP12
0.0779748	8.05241	0.490715	GPSM1
-0.18956	9.28309	0.253724	OPHN1
-0.200989	8.60459	0.323393	NRG2
0.210752	8.25976	0.32385	SEC31A
-0.50579	8.73855	0.00627645	HERC2P3
-0.404895	8.77948	0.0419955	TMEM5
0.0478051	8.04678	0.744226	NA
-0.162031	7.94667	0.213786	NA
-0.543805	8.75227	0.0184041	SLCO4C1
-0.282932	8.18257	0.0318729	PLXNC1
-0.39396	8.47386	0.0167822	LMF1
0.148686	8.56808	0.695822	PPIL3
0.0199571	8.22106	0.883757	PRKCH
0.50695	8.44284	0.111343	LCA5
-0.138943	8.6969	0.376237	KIF6
-0.729467	9.36973	0.00544355	ZNF467
-0.179398	8.3812	0.109384	SPINT4
0.109662	8.14889	0.475153	PEX2
0.0759952	8.1023	0.678496	BOLA3
-0.00350247	7.64626	0.965561	OR6N1
-0.358372	8.75745	0.0183408	GLP1R
0.0791008	8.05296	0.499936	NFE2L3
-0.150962	7.9636	0.289112	CLCA1
0.517252	8.88528	0.215338	MTIF3
0.0183779	8.65787	0.923441	ZNF514
-0.385285	8.68614	0.00566726	ANKK1
-0.283415	8.52982	0.0690312	CISD2
-0.424071	8.65722	0.0318611	PPAN
0.0770932	7.90893	0.334497	CERK
-0.374937	8.77043	0.0318963	NA
0.254415	8.21678	0.202395	PIK3CB
-0.210632	8.10332	0.280262	WAC
0.293336	7.65709	0.0391967	VAPB
-0.0605432	9.11284	0.79212	CNN2
-0.266726	8.6474	0.114739	IGSF11
-0.481875	8.71257	0.00665785	CYP2J2
-0.268928	8.45039	0.116491	KERA
-0.343622	8.78275	0.139633	ZBTB24
0.231074	8.06243	0.179305	PPP1R12A
-0.188079	7.8055	0.367064	KRTAP5-7
-0.0549689	8.28603	0.770735	NA
-0.0390518	8.02468	0.637866	TMEM173
-0.0320918	8.45719	0.833689	GPR45
-0.00699774	8.19857	0.966239	VGLL1
-0.0715012	7.9242	0.579641	MKX
0.0266574	8.83652	0.939601	CEP164
0.0111722	8.61997	0.935916	BTBD9
0.0651964	7.93843	0.672367	ZBTB9
0.19006	7.94319	0.320149	PRDX3
0.00927787	9.00732	0.964418	MASP1
0.426187	8.71467	0.00448323	TULP4
0.223021	8.4965	0.344381	GABRA3
-0.0300419	8.58246	0.848774	CSH2
0.117478	8.21262	0.235797	NKX2-3
0.0490392	8.02797	0.707227	KCNN3
-0.213499	8.56717	0.0515051	GUCY2F
-0.0280969	8.28077	0.818683	MIR1-1HG
0.00215116	8.22254	0.987069	RAP2A
0.134275	7.73579	0.0327544	TFEC
0.217151	8.12167	0.421714	MOCS1
0.155246	8.32328	0.394884	TRAPPC10
-0.265801	8.53782	0.0468572	ZXDB
-0.0153874	7.93745	0.910644	MTA1
-0.308338	8.625	0.129891	C16orf72
-0.100324	8.33943	0.259506	RYK
0.309075	8.24511	0.257504	TLE2
0.113441	7.72037	0.0586324	MRPL11
0.406767	8.47127	0.0366102	POLE3
-0.228958	8.49	0.178853	HYOU1
-0.334068	9.10772	0.190021	PRSS42
0.0772491	7.83709	0.433415	PYROXD1
-0.310856	8.81814	0.153959	GIT1
-0.0663546	7.89604	0.591876	OR10G6
0.341582	7.65626	0.011688	C10orf107
0.261224	8.1043	0.106593	DKK2
0.168226	8.15764	0.236853	FERMT1
0.0729387	8.57412	0.733338	LILRA6
-0.108322	8.41421	0.511323	THEG
0.0730337	8.05584	0.537066	INTS7
-0.125207	8.35126	0.30454	OCA2
-0.0503684	8.39854	0.840717	MCAT
-0.344264	8.86656	0.176547	KRT222
0.0445246	8.14641	0.699655	CWC15
-0.266314	8.5436	0.186226	PROS1
0.285733	7.78425	0.0236185	HIST1H2BC
0.409177	8.87339	0.251651	NAP1L1
-0.216179	8.27332	0.129361	ANKRD20A11P
-0.346838	9.21504	0.121545	IL27RA
-0.413386	8.5571	0.00881136	SLC13A4
0.198547	8.5359	0.38634	XRN1
-0.0616397	7.5226	0.705769	RNF183
-0.168613	8.65368	0.286592	SETD4
0.100416	8.62145	0.454425	SLC48A1
0.0741555	8.47183	0.71726	GTF2B
0.0884393	8.43751	0.444444	VASH2
0.352549	8.72415	0.0792741	TPD52
-0.000142938	7.81445	0.999281	RPL31
-0.014535	8.43849	0.932901	AQP2
-0.196076	8.95375	0.150218	CGA
-0.163664	8.28769	0.438172	ARMC1
-0.304942	8.73645	0.0522424	PTK7
-0.0415417	8.11502	0.749174	CHKA
0.0689511	8.30015	0.80171	HIST1H2AB
-0.211094	8.56451	0.233688	WFDC12
-0.0457635	8.38305	0.86727	ATP5C1
-0.30627	7.71938	0.0525555	SPDYE1
0.15265	8.19866	0.179329	MAP2K3
0.253971	8.30039	0.373816	RARS
-0.254503	8.52925	0.0921827	RNASE12
0.192898	8.27054	0.193331	ITIH1
0.0168619	7.96442	0.892586	HOXC8
-0.54395	8.78712	0.00208991	PAOX
-0.382368	8.49464	0.0322662	SCRT1
-0.286616	7.88765	0.183633	IFI27
0.25396	8.56156	0.26497	DCP1A
-0.223595	8.32386	0.150004	PLA2G2E
0.177399	8.36281	0.119196	ZNF20
-0.1669	8.25065	0.156608	ITIH6
0.0678939	8.09945	0.752786	DYNLL2
-0.113705	8.2622	0.4149	LY86-AS1
-0.0221137	8.22596	0.83885	ADO
-0.221828	9.17807	0.354885	NLN
-0.969207	12.923	0.284409	SPACA7
0.10479	8.05932	0.448867	OR7A17
0.180396	8.00812	0.243305	ORMDL2
-0.215057	8.43115	0.196671	FAM27E3
0.194248	8.44483	0.108218	ICAM4
-0.0381694	8.06333	0.71183	C11orf98
-0.30556	8.38627	0.118303	ARFGAP2
0.508376	8.47014	0.0482286	CPXM1
-0.356264	8.38524	0.0784347	ANXA2
-0.335066	8.45462	0.0613338	FOXE1
0.067742	7.92416	0.828471	SMAD3
-0.317353	8.16923	0.207029	TRAPPC4
-0.426344	8.86287	0.0457384	TBX18
-0.209013	8.87274	0.291729	CHMP1A
-0.262465	9.03524	0.222123	SRRM3
0.209256	8.0899	0.225525	EGFLAM
0.361769	9.33446	0.426174	HSPA9
-0.0193199	7.92408	0.880576	ABCB9
-0.297353	8.44227	0.0660446	PPAN-P2RY11
0.26162	8.4883	0.218258	LOC403312
0.095716	7.75537	0.21974	PTPRG
-0.512428	9.86819	0.0310495	SLC35E3
-0.170807	9.13503	0.585085	KLHL36
-0.0286726	8.53668	0.834127	BCAP31
-0.378145	8.36618	0.0170474	FBXW2
0.0311269	7.79788	0.665909	MRPS14
-0.194029	8.65959	0.216532	TMEM65
-0.0847656	7.62352	0.718223	NDUFB11
-0.440047	8.74024	0.00151095	CERS3
NA	7.60133	NA	CH25H
-0.458934	8.41037	0.0220524	INSC
0.635912	8.21274	0.16266	TMEM88
-0.519927	7.83115	0.159198	DERL1
-0.300389	8.52141	0.0593553	FAM65A
-0.112303	8.63004	0.463361	PTPRA
-6.46e-05	8.00484	0.999724	ERCC8
0.443952	8.81924	0.136494	ISM2
0.0795234	7.60281	0.505142	CHTOP
-0.418785	9.71447	0.47515	PDCD2
0.0679855	8.58315	0.614358	PTGER2
-0.123256	8.17101	0.509101	PRR15
0.580056	8.3705	0.0797196	HSDL2
0.784655	8.92291	0.0152034	ASCL4
-0.234753	8.18184	0.0715653	ZNF664
0.417996	8.46788	0.396948	ZFPM2
-0.313125	8.80541	0.0479108	RNF123
0.15261	8.48982	0.122046	CCDC28B
-0.405766	8.56976	0.0335241	MLLT10
-0.0981072	8.53087	0.552714	TRO
0.665932	9.17743	0.207686	CSNK1G3
0.833752	8.55737	0.0233001	NA
-0.638416	10.0417	0.272703	DCTN2
-0.121563	8.0305	0.446564	PDE8B
-0.00245097	8.3698	0.989196	NUDT13
-0.0671019	9.24368	0.769528	ADAMTS13
0.156413	8.29326	0.466278	NAT1
-0.0974509	8.07193	0.313727	MTMR2
-0.467534	9.92911	0.0380014	NA
-0.203196	8.17544	0.107159	OR6Q1
-0.122467	7.76807	0.331268	NA
0.253158	8.00543	0.294183	MCC
-0.225173	8.66774	0.147444	EME2
-0.0834213	8.15855	0.605196	OR5C1
0.0692343	8.47729	0.67473	RIBC1
-0.0295765	8.8255	0.864505	TRIM34
-0.277743	8.90562	0.271903	PRDX2
0.259094	8.46599	0.125168	KIAA1328
-0.431379	9.06323	0.0841471	OFCC1
-0.108888	9.05293	0.53012	MRPS10
0.141115	8.22687	0.48684	BANF2
-0.426754	8.5773	0.0475692	THUMPD2
0.431458	7.42375	0.0120776	APIP
0.0628501	7.86001	0.598327	OOSP2
-0.161637	8.67242	0.46548	BCL2L11
0.123388	8.00887	0.307536	UBA3
0.273701	8.17091	0.0308252	ZNF770
-0.19168	9.05426	0.436671	C2
-0.160576	8.26777	0.234386	ELOA3B
0.0562536	8.04547	0.509188	PDS5A
-0.0281529	7.88021	0.817954	GNG7
-0.252318	8.1761	0.0683275	HIST1H3A
0.223625	8.72394	0.453753	CTSD
0.0507018	8.23382	0.711874	TMEM141
-0.297551	8.84477	0.172331	CYP51A1
0.159631	8.74558	0.344503	ANGEL1
0.0433041	7.91803	0.594302	C5orf24
0.274355	8.17696	0.444709	ASB11
0.110326	8.34367	0.216103	QPCTL
0.214082	8.44593	0.286265	SEC14L5
-0.0780297	8.42191	0.41363	TEAD4
-0.19716	8.51846	0.142875	MOGAT3
-0.305167	9.04952	0.244478	CRLF2
-0.0634618	8.03816	0.483498	SNRPG
0.0105189	8.68936	0.928528	C21orf2
0.153191	8.27435	0.375968	RNF151
0.214572	8.85911	0.411054	COLGALT2
5.2542	12.9138	0.00896206	FAM129A
-0.348044	8.3965	0.0356372	OR6C2
-0.153428	8.70937	0.415235	IGLV6-57
0.0231834	8.29617	0.881309	TAS2R8
-0.212747	8.71162	0.181504	ETFDH
0.123941	7.73503	0.107571	TSGA10
-0.361033	9.0151	0.166149	HLA-F
-0.227317	8.34883	0.150857	SLC45A1
-0.046028	8.20556	0.835586	PSG2
-0.249475	7.76445	0.207114	SLC22A18AS
-0.313492	8.8965	0.198247	TYW5
0.237811	8.04899	0.124567	PITX1
0.0963612	7.55213	0.792469	NA
0.184573	9.5868	0.679031	NA
0.0590855	7.90967	0.6181	STRAP
0.189851	8.10562	0.280107	EPYC
0.074223	7.80642	0.569678	GNA12
-0.420265	8.88961	0.0369876	ZNF660
-0.290048	8.60365	0.0924387	CTDSPL2
0.0794161	8.40384	0.772005	NLRP5
-0.0547679	9.03508	0.807076	MYL6
0.153707	8.03468	0.442044	FBXW11
-0.304615	8.4486	0.0526299	LEMD3
-0.225281	8.7157	0.178236	DEFB116
0.228736	8.51164	0.0514708	CREB3L4
-0.275182	8.57549	0.0677046	CHST7
-0.140243	7.57073	0.316663	BSPH1
0.446946	8.46343	0.12406	MBD2
0.0734145	8.47888	0.738492	CEBPB
0.0752405	7.8136	0.767357	PI16
-0.0603753	8.63061	0.66033	C19orf60
-0.128293	9.11954	0.641998	KIF14
-0.0636205	9.04558	0.785023	HELT
0.371447	8.29295	0.34204	NAIF1
0.378742	8.15517	0.18272	DCLK1
-0.00332284	7.99645	0.965632	PPP1R35
-0.171914	8.78439	0.277166	CER1
0.881626	9.05566	0.0543676	NASP
-0.41845	8.68464	0.0321864	SLC5A1
-0.42943	8.93652	0.00926354	BPIFB6
0.514971	8.11025	0.0044194	PAK5
0.148382	7.92038	0.24626	NA
0.0795532	8.56291	0.434301	CDC45
-0.424876	7.99632	0.102014	PAIP2
0.322211	8.38475	0.1401	RGS18
-0.223869	8.26098	0.239616	NAPA
-0.362556	8.82867	0.0438889	ALYREF
0.0263861	8.01978	0.899318	C15orf48
-0.0853679	8.45382	0.696986	SLC4A8
0.20656	8.31022	0.247093	PIBF1
0.0704644	7.95019	0.465558	CSNK1D
-0.0390867	8.65475	0.789651	LAMTOR2
0.986982	8.7522	0.0743997	ZWINT
0.00841368	8.40865	0.952475	RRAGB
0.407678	8.89133	0.510463	ARHGEF2
0.260155	9.46148	0.600491	KCMF1
-0.220267	8.246	0.295112	NA
-0.0880879	7.8506	0.198666	CYTH4
0.542675	8.61854	0.0247488	CIB1
0.102499	8.98912	0.459694	BRE
-0.0498917	7.88774	0.670822	LMBRD1
-0.0893759	8.51623	0.717333	TTC17
0.0643375	8.61219	0.675429	MAJIN
0.363702	9.10311	0.264176	NA
-0.000802392	7.98613	0.995171	RPL27
0.657732	8.95294	0.0456616	WDR62
-0.0759971	9.41528	0.735588	NIPSNAP3B
0.0857417	8.62482	0.705983	TCL6
0.575505	9.09698	0.0645474	LASP1
-0.137991	8.53482	0.469584	PTHLH
0.0937712	8.07128	0.498715	OR1J1
-0.315606	8.42864	0.0589679	BHLHE22
0.374912	8.64395	0.480781	G3BP1
-0.359404	8.64847	0.0449639	PLPPR4
-0.143406	8.71425	0.500327	DCDC1
0.017543	7.97781	0.905813	NA
0.0606396	7.65683	0.721391	BCLAF1
1.22146	10.4878	0.0108542	AKT2
-0.316559	8.68646	0.0364879	RFPL4B
0.0969322	7.80871	0.490949	NA
-0.0351387	8.4011	0.895229	TESK1
-0.105907	8.62154	0.565299	TSTD2
0.0899919	9.16189	0.601958	NA
-0.334846	8.95241	0.0588771	LHPP
0.0341996	7.93256	0.793756	SPINK1
0.163981	8.33217	0.226309	MID1
-0.0789109	8.28149	0.705365	KCND1
0.113099	8.20774	0.431082	ST6GALNAC1
-0.155929	8.59611	0.467296	IFNK
-0.00613655	8.55612	0.97641	RGS8
-0.0731129	8.56109	0.709236	C1orf228
-0.0604544	8.40253	0.682632	SYNE4
-0.114737	7.79299	0.565809	FAM136A
0.688776	9.20897	0.283905	PER3
-0.121597	8.79593	0.226799	SLC10A1
-0.343863	8.52203	0.0072487	IGFL2
0.0303374	8.34707	0.825284	TMEM97
-0.892475	9.3425	0.00623454	THG1L
0.316841	8.2917	0.209508	GZMK
-0.00117029	8.69533	0.992329	ODF4
-0.173273	9.04665	0.398651	IGKC
0.107669	7.85401	0.405383	OR8H2
-0.000264486	8.12795	0.998797	CD300LF
0.307861	8.43837	0.137945	SMPD1
0.291828	7.83647	0.0445997	TAF1C
0.00260696	8.66174	0.99301	ATP10A
0.0965197	7.84788	0.387689	SFR1
-0.383712	8.40391	0.0074962	KRI1
-0.203149	8.11191	0.357334	CD83
0.0906424	8.59506	0.696668	MLXIP
-0.31774	8.36518	0.0282189	RALGAPA1
-0.126764	7.9306	0.458705	SULT1A3
-0.654888	11.3227	0.00909037	SLAMF6
-0.163133	8.34877	0.261573	DEFB103A
0.139576	8.3132	0.567043	NETO1
0.0308655	7.3777	0.765452	CHCHD1
-0.265457	9.67407	0.207071	PRM1
-0.193698	8.90602	0.347948	PPP2R3B
-0.197922	7.91927	0.215041	BMI1
-0.219699	8.50172	0.143106	IGSF5
0.0807714	8.62236	0.636592	UBD
-0.0866755	8.00153	0.205056	SKAP1
-0.160318	8.82338	0.56944	PALB2
-0.109536	8.58353	0.474214	ZDHHC5
0.313136	9.04945	0.22513	KIF3A
-0.0640524	7.86348	0.756381	RAD54B
0.136925	7.79889	0.0848773	GMPS
0.0455132	7.6744	0.6248	C10orf111
-0.245483	8.11299	0.19478	MT1F
-0.234125	8.74748	0.0974375	TAAR9
-0.062227	8.42557	0.619586	ZNF781
0.480477	8.34894	0.0722211	CECR1
0.377444	8.60515	0.348698	BTG3
0.149446	8.22278	0.304795	COX6A2
-0.0877157	8.54409	0.739383	IKZF3
-0.462155	11.9928	0.00754169	VRK2
-0.289099	8.57731	0.12643	MS4A14
-0.350009	8.73541	0.0272471	UGT1A1
0.0422975	8.02044	0.729592	GSPT2
0.110682	8.46054	0.434042	FOXD2
0.146727	8.96844	0.389988	CMTM1
0.134474	7.71528	0.195304	TTBK2
1.41514	9.12407	0.0140337	PHGDH
0.008263	8.43978	0.967212	TET2
-0.219881	8.29034	0.170636	HSPA12A
0.0455786	8.8653	0.862227	USE1
0.141516	8.05914	0.402106	SLC6A5
0.143981	8.47482	0.231453	NA
0.29943	7.88037	0.0413619	OSTN
0.338986	7.95243	0.243413	DGKD
-0.0431651	8.71669	0.859322	EEFSEC
-0.324127	8.48314	0.018633	LSR
0.139149	8.59474	0.564603	QPCT
0.127485	8.04678	0.338416	XPO1
-0.0476428	8.39363	0.824963	FAR1
0.0159471	8.01901	0.869924	ZNF281
-0.0144274	9.90246	0.940421	C4orf22
0.0956158	7.92332	0.53678	FAM105A
-0.173769	8.55672	0.282795	RALGPS1
0.275212	7.99554	0.151623	PSMD12
-0.153819	7.82995	0.228234	TTC6
0.192783	8.1121	0.228652	METTL25
-0.00765598	8.67089	0.976003	RPL17
-0.443764	8.73362	0.136004	KIF20B
0.757282	8.17769	0.258849	ANKRD40
1.88926	10.1449	0.0160831	ZIC2
-0.0558117	8.47571	0.763721	KPNA4
0.0958303	8.61321	0.52737	PRSS38
-0.392802	8.52188	0.0508737	NA
0.411824	8.56641	0.0511441	2003-09-01
0.252589	9.10169	0.512248	STX11
-0.669498	11.3725	0.304986	ECH1
0.011041	7.92621	0.887363	MRPL22
-0.302063	8.5205	0.00614446	ANKK1
-0.0051205	8.34291	0.977059	OR1F1
0.178702	7.69602	0.0549738	KCNIP2
0.0428324	7.91466	0.859418	ZNF335
-0.302614	8.52364	0.126855	NUP188
-0.0406023	7.6001	0.860895	SLC39A1
0.485232	8.80368	0.289421	RUNX1T1
-0.225559	8.93152	0.159729	TP53TG3
-0.186801	8.56047	0.128594	VRK2
0.062598	8.0865	0.786892	SNAPC5
1.59949	11.07	0.0167297	IRF2BP2
0.314807	7.69287	0.295685	NCOA7
-0.0815389	8.37313	0.381048	SIX1
0.0312309	7.90067	0.693936	CCL8
-0.318468	8.73251	0.048006	OPRD1
-0.0443095	8.33587	0.638174	NKRF
0.233011	7.86705	0.494251	WASHC1
-0.2231	8.43708	0.208202	PLEKHA2
0.116011	7.9619	0.357424	SMPDL3B
0.0774802	7.88722	0.601796	PDLIM1
0.4136	8.98971	0.226093	CDK5RAP1
-0.0039919	8.26999	0.983989	NSUN3
-0.164196	8.34401	0.293419	MT1M
-0.148066	9.18331	0.582387	DUSP6
0.0986569	7.89678	0.316955	RBM4B
0.218249	8.86757	0.343117	VHL
0.368771	8.23	0.396483	PANX2
-0.183388	8.61687	0.218244	KDR
-0.321423	8.55803	0.0404764	POMC
-0.0809404	9.44587	0.799881	DMRTA1
-0.122118	8.45365	0.309817	ITGA2
-0.244375	8.77457	0.299833	BOK
-0.0116299	7.98334	0.958178	SLC25A48
0.115074	7.92556	0.246282	RBM6
-0.192521	7.53271	0.211858	TOX
-0.166491	8.11975	0.152146	STX17
-0.209267	8.37853	0.161785	ESCO2
0.190019	8.13885	0.1696	SGO2
0.0764867	8.41022	0.743574	MS4A6E
-0.271118	9.31916	0.419858	DKK2
0.0388205	8.12434	0.81002	DNAJC18
-0.25572	7.95364	0.0884587	PCID2
-0.588429	12.7624	0.00351453	PARS2
-0.35807	8.47682	0.0557307	TRIM56
0.0608128	8.35632	0.551629	BROX
0.0256316	8.06934	0.831288	RNF212
-0.0807845	8.22704	0.605509	APOL6
0.144628	8.24244	0.136469	DAPK3
0.0131493	7.61006	0.873329	FOXO3
0.455527	8.33998	0.00241955	WDR66
-0.045882	7.86479	0.813843	SNAP23
-0.644289	8.88082	0.0393406	COL4A3
0.533351	8.46079	0.145426	KRT4
0.308551	9.36566	0.51273	GCNA
-0.359553	8.59398	0.0327646	KIR2DS5
0.175206	8.63809	0.468019	NR2E3
0.243466	7.87526	0.1068	ZC3HC1
0.0814649	8.22105	0.512016	SYNPO2
-0.253197	8.10568	0.16198	SH3PXD2B
0.0632363	7.91006	0.758072	AQP1
0.265288	8.16099	0.0631127	ZNF213
0.015063	7.93313	0.899946	C20orf24
0.185683	8.12924	0.102227	SSX2IP
0.158153	8.2682	0.311064	ATF7
-0.164651	8.53143	0.309795	ZNF451
0.704192	8.74029	0.0451199	CASQ2
-0.0261639	7.19613	0.912951	RPL24
-0.0513176	7.86111	0.812141	SH3BGRL
0.328934	7.88856	0.0317536	MAPK1
0.000579107	8.71481	0.997966	SH2D3A
0.251269	9.14817	0.345756	NA
-0.150055	7.96364	0.211825	B3GAT3
0.0758632	8.54273	0.61834	CSNK1A1
-0.302762	8.45082	0.152204	HIVEP2
-0.0613003	9.1985	0.804582	APCS
-0.233693	8.57747	0.132348	MASTL
-0.126697	8.70651	0.554134	DBR1
-0.0179493	7.98265	0.818992	MOB1B
0.0176132	8.01481	0.89987	STAT5B
0.17064	8.59278	0.373795	STPG1
0.330404	7.72391	0.12697	TRIM15
0.198799	7.7391	0.16424	FAM118B
0.104086	8.09371	0.395486	ATP1A2
0.00450503	8.00666	0.958319	SLC35F6
-0.147572	8.30019	0.393274	STAC3
0.301736	8.75153	0.0291354	DSTYK
0.455453	8.23081	0.271478	ALDH3A1
-0.489622	8.71107	0.103909	SPNS3
-0.325788	8.70543	0.0500639	ABLIM1
-0.324384	8.51244	0.0355116	FSHB
0.255052	8.88241	0.26186	ZNF221
-0.215665	8.8138	0.172089	STX16
0.108944	8.20197	0.646662	PDE12
0.0662944	7.9169	0.533637	NA
0.221708	7.71105	0.122498	IFIT5
-0.40659	8.77971	0.0557942	PTH1R
0.504285	8.984	0.287299	R3HDM2
-0.10028	8.87208	0.640335	OR3A2
-0.0229756	8.18327	0.936716	LDHC
-0.14274	7.81119	0.446592	COCH
0.0324993	8.88034	0.902959	MED7
0.0891502	7.7436	0.347235	GOSR1
0.168637	8.59036	0.310317	DAPK1
0.407502	8.51573	0.268546	CEP57
-0.269567	8.52797	0.0809307	HLA-DQA1
0.0561363	8.01849	0.502799	PRM2
0.0262252	8.10478	0.944881	EPCAM
-0.290413	8.5313	0.0819659	GRM1
-0.297686	8.53138	0.0367223	ATPAF1
0.0169482	8.14213	0.898891	CASC2
0.471139	8.49245	0.261592	PLA1A
-0.288837	8.96482	0.177865	CTSB
0.118985	9.71721	0.835972	MRGPRE
NA	8.12438	NA	SQLE
0.133119	8.59601	0.580124	AJUBA
0.0368208	7.9185	0.753256	TMEM45B
0.0666723	8.10276	0.640285	CAPN11
0.223762	8.45012	0.225891	PRR30
0.316875	8.14439	0.0865492	WDR47
0.115599	8.32899	0.549788	GGCX
0.16155	8.24994	0.58452	CCIN
0.442552	9.08399	0.178752	EYA2
0.194177	8.30695	0.21956	ZNF714
-0.169639	8.29798	0.367838	CPSF6
-0.229523	8.99997	0.360488	PLA2G2E
1.64523	9.51139	0.0189786	PTPN2
-0.0471308	8.34555	0.722516	MED28
-0.0674297	8.58418	0.711361	ST3GAL3
-0.183549	8.72298	0.138147	BCAP29
-0.24103	7.69682	0.0827845	RIPK1
-0.207486	9.63988	0.6069	C8orf74
-0.265132	8.69653	0.21778	SLC22A10
-0.395417	8.25903	0.0339627	OR10H5
-0.124805	8.23517	0.670098	DCLRE1B
0.0883911	7.73144	0.416633	CBR3
0.122199	7.92394	0.212466	NA
0.197468	8.68681	0.20083	MIEF1
0.0746383	7.45878	0.619106	NHP2
-0.314131	8.31882	0.00578684	NA
-0.0620586	8.81621	0.813281	PAXIP1
-0.0579304	7.76581	0.792788	CARHSP1
-0.211757	8.72793	0.336948	RNASE7
0.074131	7.81736	0.502018	RPS17
-0.444609	9.4148	0.127048	NLN
-0.0813815	8.16323	0.720753	SAP18
0.00437098	9.09777	0.990902	FAM76B
0.111982	8.27243	0.634451	NCOA4
0.789257	9.15192	0.416001	BOLL
-0.227807	8.44636	0.232487	ANKRD20A3
-0.355743	8.67274	0.0746004	SRMS
-0.0129161	7.8544	0.843239	SMC3
-0.483393	7.91707	0.0898428	RPRM
-0.0858484	8.82719	0.665902	HOMER2
-0.0321843	8.52959	0.820734	TMEM184C
1.36439	9.34541	0.0190696	PDGFC
-0.0992364	8.64155	0.543377	HEATR1
0.000507809	7.82292	0.996344	NA
0.153838	8.27341	0.473387	CEP104
0.383958	8.62713	0.000608391	NAGLU
0.0456649	8.67701	0.861213	CMTM1
0.127983	8.71452	0.47531	OTUB2
0.64463	7.57493	0.00145155	AKAP14
-0.24111	8.53172	0.153945	XPO5
-0.0319927	8.82262	0.918272	EPB41L4A
0.400247	8.69598	0.308227	PLEKHN1
0.288896	8.61253	0.220319	PCBP4
0.0783171	8.61852	0.445827	ABCC10
1.04496	9.17143	0.020848	PPIA
0.163048	8.29749	0.196252	MAPK4
-0.28929	8.75349	0.176907	DNALI1
-0.111817	8.70045	0.436415	KCNS2
0.060452	8.34254	0.652161	CBFA2T2
0.149278	8.5767	0.303485	YBX3
-0.183545	8.06316	0.298692	ARL14
-0.314649	8.67364	0.111762	ZNF561
-0.251994	9.0663	0.147254	TGFBRAP1
0.095341	8.69076	0.548902	VASH2
0.324132	8.50854	0.517186	ZNF653
-0.0154357	8.44316	0.951126	FAN1
0.380335	7.74601	0.0318348	CASP8AP2
-0.375967	8.58262	0.0392926	FMO4
-0.0522387	8.33262	0.739201	MC5R
0.305008	8.5264	0.223305	MZB1
0.171513	8.76	0.534616	ACADM
1.94886	10.6989	0.0220505	RAPGEF4
0.219734	8.95727	0.326276	METTL14
0.155411	7.64914	0.333558	CHMP4A
0.134634	8.18723	0.425307	FMO2
0.0685257	8.1632	0.661013	LVRN
-0.0638457	8.12557	0.63011	CITED1
-0.300364	8.44525	0.0784518	ZNF627
-0.102556	8.54959	0.559272	TMSB10
0.294195	8.24965	0.198343	TMEM86A
0.228921	8.07466	0.152423	FIGLA
-0.300872	8.57597	0.136145	TCF19
-0.187187	8.6543	0.402673	STATH
-0.104037	8.48119	0.495095	NA
-0.884899	9.06368	0.013001	FDFT1
-0.243848	8.708	0.210483	CCR5
0.626645	8.67979	0.088298	NR2E3
0.0909535	7.2114	0.555784	PREP
-0.0751811	8.85682	0.721697	CLEC18A
-0.0498187	7.70077	0.609846	OR11L1
-0.185349	7.83638	0.0933689	MEGF10
-0.15804	8.30534	0.237471	C1QTNF2
-0.0008653	7.93773	0.993673	IDH2
-0.173108	8.55801	0.186911	GJA10
-0.228268	9.14962	0.358839	NLRP13
0.0857366	8.26859	0.614653	DOC2A
-0.0256034	7.54092	0.71592	RBM8A
0.0507075	9.16696	0.90832	MAPK13
-0.450287	8.88232	0.23756	RSAD2
0.0773778	8.18872	0.581851	PELI3
-0.321327	8.96303	0.18847	LCE1D
-0.0251093	8.03178	0.830077	PAQR8
-0.0810651	8.1554	0.713028	FAM187B
0.30329	7.01842	0.549474	IGFL3
0.10324	8.14027	0.654746	DTL
0.793853	9.01162	0.199135	AHNAK
0.145211	8.58454	0.407795	BBS4
-0.0213001	8.10765	0.880104	PDS5B
0.0684429	7.53591	0.513133	WDR45B
-0.118114	8.57262	0.391924	IL25
0.241255	8.11044	0.151829	DYNLT3
0.236841	7.3801	0.0570485	SPTB
-0.315311	8.5526	0.0342601	COQ10A
-2.01555	11.1638	0.102309	PAIP2
-0.110671	8.51704	0.454132	CREM
0.365286	8.1168	0.0434929	DCUN1D4
0.0531015	8.35054	0.643968	SCNN1A
-0.0181892	9.02906	0.878374	PHF20L1
0.435565	7.91342	0.143024	SNRNP40
-0.447432	9.32612	0.152505	NA
-0.283007	9.04104	0.254642	NA
0.295856	7.96906	0.134066	DDX20
0.00475441	8.17649	0.965857	SLC35G2
-0.00429377	7.76689	0.972928	NA
1.01632	9.47975	0.0229462	HIC2
0.0164421	8.39516	0.922218	NA
NA	7.38732	NA	BIN3-IT1
0.462815	7.37692	0.00900107	SFRP4
-0.252812	8.87677	0.169637	ANKRD65
-0.286051	8.69262	0.125511	MBOAT2
0.22134	8.50816	0.436204	FAM174A
-0.499491	11.6204	0.0672253	TLE4
-0.0134986	8.04985	0.92543	NA
0.10168	8.16427	0.569934	SYT16
-0.0280824	8.10731	0.798666	RNF185
0.0994879	8.72463	0.599082	ZNF436
-0.296954	8.81831	0.126788	RFPL2
-0.0587597	8.12606	0.666953	C7orf31
-0.368439	8.38521	0.0393113	B3GALT1
-0.0425427	8.57991	0.709323	ZNF239
0.0645462	8.18005	0.636035	RTCA
0.0713069	7.98055	0.637856	NATD1
-0.0967935	8.37256	0.507655	SLC25A14
0.020322	7.65611	0.878116	SCRN3
-0.0406154	7.82503	0.81661	SF3B6
-0.401458	8.81286	0.0168159	UNC5B
-0.38775	8.89716	0.035138	RXFP3
0.0590564	8.51947	0.711813	RNF213
-0.110416	7.71108	0.539668	COPZ1
-0.515161	8.40434	0.0514057	SSH1
-0.122809	8.04139	0.389248	NA
0.613831	8.53505	0.122797	NPM2
-0.144439	8.11264	0.322637	CPED1
0.103818	7.55192	0.377873	EEF1D
0.0177002	7.99134	0.919653	PRND
-0.213875	8.04749	0.15399	PEX2
-0.200753	8.31653	0.0859596	CLDN19
0.144955	8.95872	0.384997	HSD3B2
-0.22801	8.50783	0.223013	ARMS2
0.225009	8.0688	0.172496	MNDA
0.0940131	8.71632	0.527027	APAF1
0.197271	8.03732	0.231591	SLC25A36
0.0760766	8.83725	0.746348	TRIM49C
-0.0780467	8.33741	0.742715	CPNE7
0.198905	8.66892	0.406059	YBX2
0.141803	7.99267	0.486075	SH2B1
-0.0227969	7.89986	0.866503	ACAN
0.0386804	8.09236	0.878568	SHISA6
-0.305074	9.1589	0.123244	NPY4R
0.927393	8.70813	0.143353	SIX5
-0.164186	7.85177	0.299499	NA
0.0730399	8.52833	0.686077	JADE3
-0.248189	9.53046	0.260319	MAP1LC3B
0.416699	8.78631	0.252113	EME1
0.0737966	7.80187	0.4924	MBNL1
0.0956684	8.61735	0.688968	PFDN5
0.174771	7.96999	0.332943	RBMY2FP
0.101474	8.01078	0.414131	SNPH
0.256671	8.04406	0.091521	ZAP70
-0.0307557	8.63551	0.864452	ATP5C1
-0.146057	8.33773	0.272615	PWP1
0.143859	8.39697	0.270247	PRAME
-0.153878	8.76672	0.439119	DIAPH3
0.76004	8.28962	0.19628	SP110
-0.248328	8.79397	0.325027	SIRT6
-0.0144362	8.26234	0.917981	CPA5
0.159969	8.11069	0.468368	RAD54B
-0.233006	8.03806	0.216414	MIS12
0.31987	9.08527	0.408282	SNX29
-0.149688	8.27529	0.229224	ADGRB1
-0.322682	8.22191	0.057752	OR52A5
-0.121687	9.26232	0.509736	GDPD3
0.0145697	7.66176	0.91832	NFKBID
-0.000356306	7.96063	0.99893	RHPN1-AS1
0.168297	8.44037	0.190013	HMGB4
0.108425	7.71302	0.311758	OR52I1
-0.379246	8.87155	0.080518	GGPS1
-0.0536404	8.20303	0.426286	GSTM5
0.24492	8.69174	0.426007	IRX3
-0.323433	10.6688	0.331822	H2AFY
0.256254	8.04127	0.359524	AGFG1
-0.245792	8.35943	0.248906	SLC12A6
0.123112	8.85825	0.531791	PPOX
0.127078	8.46908	0.373029	TUBA4A
0.128848	8.12612	0.34395	EXOSC10
0.0468944	8.26582	0.739912	IDH3G
0.0860015	8.62969	0.723679	TAF15
0.125615	8.16942	0.609016	CNOT7
0.0527507	7.59148	0.519864	IMP4
0.146846	8.36549	0.458166	NA
-0.284065	8.24513	0.0936394	GALP
-0.122036	8.86452	0.510278	TBC1D7
0.133586	8.30641	0.272075	BID
-0.216149	7.84814	0.290669	FBXO36
0.140929	8.26553	0.346298	ZNF528
0.134012	7.97372	0.191447	NDUFA10
-0.00613035	8.21245	0.959921	TDRD3
-0.153284	8.63032	0.434169	TRIM71
0.19878	8.17691	0.266051	C1QTNF1
0.323016	8.60211	0.326567	PSD3
-0.00945695	8.47973	0.95228	TULP3
-0.415746	8.75606	0.0180767	TMEM132B
0.124732	8.17676	0.225515	IGKC
-0.427942	8.48025	0.0331694	GORAB
0.14266	8.25679	0.304799	DOK5
0.0804224	8.92081	0.79705	PGRMC1
0.27711	8.15273	0.333045	ACAD11
-0.0944772	7.85839	0.493089	C3orf20
-0.111575	7.9504	0.645943	NUDT22
-0.126229	8.23344	0.583644	PCBP2
0.163133	8.4492	0.547097	TBC1D2
0.0648884	8.41754	0.705348	SFTPA1
-0.21111	8.47078	0.251407	TAC1
0.183051	8.46177	0.549822	RDX
0.229652	8.74906	0.427644	ZBTB46
0.0314273	8.04731	0.835969	DCAF4
0.376428	8.41859	0.124926	C10orf62
0.190773	8.37664	0.5489	THOC6
-0.47663	8.95209	0.0968305	ZNF738
0.068043	7.95082	0.535264	CHID1
-0.1226	8.28875	0.334675	FOXD4L1
0.101776	8.43872	0.633641	TCEANC2
-0.0501197	8.46484	0.774218	SYCP2L
-0.00058953	8.50351	0.996454	PRSS16
0.565249	9.40911	0.143783	STXBP4
-0.42188	7.67411	0.0619825	SLC22A15
0.806002	9.88549	0.38463	ARHGEF16
0.506799	7.71311	0.0504376	UBD
0.12835	8.49928	0.423116	ZCCHC12
-0.268368	8.8971	0.170107	MAN1C1
0.0725657	8.74014	0.680307	ZNF230
0.215364	7.77581	0.196368	HOXA7
-0.200981	8.44152	0.116811	GLIPR1
0.341492	7.97317	0.0446376	TTC32
0.0275992	7.75756	0.641666	2012-09-01
0.155677	7.68611	0.258041	CETP
-0.000192029	8.98982	0.999209	SMIM24
0.168646	8.24565	0.305249	SERHL2
0.0532198	9.5937	0.889067	KLF7
-0.0212163	9.62344	0.94245	Smarca2
0.121341	7.72252	0.136774	ICA1
-0.00964786	8.34866	0.935618	F2RL1
-0.302426	8.23738	0.154328	CCSER2
0.03531	9.09051	0.932838	MIP
-0.17535	8.37359	0.0956126	SLC24A3
0.0649727	8.06489	0.477273	STPG2
-0.0783533	7.80072	0.320614	CHEK1
-0.30069	8.73873	0.0243692	SPINK4
0.264266	9.48563	0.573361	PCK2
-0.19749	9.33438	0.592285	FIGNL2
-0.379854	9.16765	0.353838	H2AFY
0.157022	8.60248	0.460214	ATG13
-0.128464	8.08197	0.423593	RASL10B
0.0669355	8.82787	0.640396	TCF24
-0.0869531	8.45436	0.664031	FGF12
0.0493509	8.28026	0.771696	PRPF4B
0.339943	8.72976	0.41136	KRT12
-0.435671	8.90574	0.0155094	FSD2
0.0155777	9.23922	0.965226	PIN4
0.29489	8.86851	0.0584488	NA
0.00165849	8.64369	0.990074	DNAJA3
0.285436	8.31426	0.0649115	SCRT2
0.234916	8.69075	0.283056	TMCC2
-0.232725	8.6504	0.107283	NA
0.835788	8.63349	0.160482	TEKT4
-0.12983	7.48937	0.365732	GAMT
-0.571594	8.91	0.0423536	B3GNT7
-0.234634	7.77695	0.0685081	OR2W3
0.104931	8.44824	0.737157	SRFBP1
0.0146421	8.43887	0.930807	SYPL1
-0.342	8.53128	0.091477	NOB1
0.0551387	8.57909	0.564269	MZF1
0.0402637	8.37825	0.722378	TMTC3
0.111385	8.7362	0.771753	PDE9A
0.347198	8.41642	0.40364	CNKSR3
0.213782	8.74975	0.515732	CYP20A1
0.0175081	8.4466	0.946489	SLX1A
-0.202282	8.48961	0.245347	SPACA5
-0.0240064	7.70805	0.908023	PLRG1
0.202688	7.92957	0.0763859	FOXO4
0.197334	7.87324	0.257176	FCAR
-0.137371	8.55621	0.602907	PDGFRA
-0.00590559	7.95353	0.957427	SNX7
-0.258812	8.3749	0.178345	ACOT13
-0.275157	9.01223	0.287608	GATA6
-0.082308	8.60784	0.732873	DIP2C
0.112654	8.18182	0.537055	LRRC57
0.0653593	8.38896	0.714634	ENC1
-0.127377	8.07247	0.350746	ICAM1
0.422825	8.12585	0.316597	LINC00638
0.166654	8.9317	0.533411	AP2B1
-0.0341857	8.45063	0.877706	MED28P3
0.13248	7.73951	0.263006	GJA5
0.0818033	7.7703	0.481725	MORF4L2
0.350673	8.22842	0.386227	MZT1
0.200055	8.584	0.3263	MEIS2
-0.1078	8.66768	0.649412	PCDHGA12
-0.124021	8.49661	0.265092	LIPF
0.11842	8.31237	0.471249	EMG1
0.24082	8.80001	0.596768	NKD1
-0.0483031	8.01649	0.736284	MARVELD2
-0.357652	8.64835	0.160773	HIST1H2AD
0.379829	8.11373	0.0904539	LUC7L3
0.135015	8.11205	0.654643	MAGOHB
-0.0424966	8.64737	0.791289	PSPH
0.0147739	8.27699	0.903773	SLC31A1
-0.0620292	8.32306	0.748303	SH3GL3
-0.0385454	9.02562	0.902248	POLE2
-0.0628734	9.1456	0.852065	LRRC49
-0.0801817	8.65979	0.700655	NT5E
-0.0796207	8.61359	0.72039	ALG10B
-0.273747	8.49962	0.0432047	GDF11
-0.161722	8.30036	0.240094	ADIPOR2
0.251151	8.76695	0.0607907	PEX14
0.193629	8.29354	0.224131	ZNF852
0.331812	8.21114	0.0427087	ZPBP2
-0.0722788	8.40541	0.700149	OR6C76
-0.0908737	8.58119	0.5684	UXS1
-0.0509438	8.15695	0.73444	SLC50A1
-0.301897	7.58373	0.281375	INTS10
0.179756	7.77072	0.318422	TEFM
0.162245	7.75801	0.450779	C16orf86
-0.445444	8.77429	0.296698	C11orf84
0.0687209	8.25652	0.515421	MR1
0.0664183	8.22047	0.786842	TMEM80
-0.0541719	7.5366	0.660494	LRRC18
0.442509	8.12209	0.383584	NUP107
-0.0162904	8.91376	0.942041	NA
-0.331796	9.39286	0.273304	EEF1A1
-0.0995425	7.78864	0.263091	FBXL5
0.391561	8.74821	0.146776	MAST3
-0.121385	8.14151	0.305327	ANGPTL3
0.959896	9.27848	0.319059	MRPS27
-0.0168172	8.36384	0.909378	ARL17B
-0.139676	9.00028	0.47012	DDX39A
0.0509805	8.50447	0.783356	SPOCK1
-0.0372972	8.21314	0.790335	SLC38A3
0.223575	8.955	0.518325	NA
-0.0208235	8.2187	0.912658	SPAAR
0.3334	8.76266	0.256994	PLCD1
0.371469	9.11507	0.523395	SERPING1
0.219013	8.13873	0.348566	ARHGAP20
-0.02662	8.60489	0.924868	FA2H
-0.00762228	7.74069	0.940076	RAX2
0.0439412	8.5583	0.798837	CCDC74A
-0.100321	8.59144	0.602929	RARB
-0.117256	7.5381	0.102128	RPL34
-0.387434	8.63678	0.0226383	DUSP8
0.0728114	8.10082	0.579014	EXTL2
-0.00315083	8.43539	0.982322	PRKD3
-0.467289	8.73175	0.0121961	DHX35
-0.539774	8.79823	0.00949394	ZP3
-0.137218	8.51678	0.389247	GJD4
0.370124	8.55232	0.133148	STX12
-0.31127	9.2234	0.148736	FUT1
-0.35716	8.97602	0.0691797	DDRGK1
-0.238917	8.68129	0.129308	KBTBD4
0.205873	7.88124	0.225722	BAGE
0.437667	8.92829	0.184953	WT1
0.142026	7.84549	0.389427	GMPPA
-0.309566	8.60102	0.0741843	LARGE2
0.234527	7.9364	0.217031	SLC8A2
0.0087496	8.18745	0.96907	SLC39A14
-0.0864636	8.31734	0.747696	LCN12
-0.100336	8.67606	0.528348	TMPRSS3
0.185424	7.78189	0.36166	PRIM2
0.324702	7.88982	0.0727901	EHD3
0.0169186	8.98126	0.957889	SNTB2
0.534309	8.81206	0.208126	CDC23
-0.076121	9.05549	0.781798	DKK3
0.177199	8.74037	0.635318	ANXA3
0.766137	9.89943	0.400161	MAGEB10
-0.202047	8.0626	0.363675	RAB25
0.0824197	8.01826	0.438367	C3orf18
0.474294	9.28312	0.279403	ATP5D
0.44904	8.0802	0.26202	GPSM3
0.0529287	8.49689	0.810868	ACTG2
-0.23217	8.49166	0.214859	SLC44A1
-0.16293	8.99739	0.422813	DTNB
0.0762723	8.39086	0.649302	HECTD2
0.0884228	8.91398	0.58652	NEUROG3
0.289113	7.33749	0.102063	OR4D1
-0.0522803	8.98052	0.786659	SRMS
0.033185	8.21336	0.817673	IL22RA2
0.33787	7.7649	0.113469	TADA3
0.0234598	7.68941	0.793694	PARPBP
0.0624064	8.36255	0.731628	NKX2-4
0.394474	8.05031	0.0568419	DBNL
-0.176793	8.47452	0.295924	C7orf43
0.197247	8.34075	0.294097	MCM5
0.0251933	8.43712	0.894373	OTP
0.154328	8.73818	0.415553	ZNF768
0.151245	8.48531	0.424461	ABCA8
0.0845713	7.63216	0.461263	CARHSP1
-0.158518	7.77297	0.440935	EMC3
0.273297	8.28841	0.494364	SCN5A
-0.124245	9.19313	0.462152	TKT
0.248521	8.86323	0.174206	TUBA3C
-0.188952	8.92267	0.324689	2008-09-01
0.0470136	8.41101	0.86727	AGTR1
0.00988572	8.53753	0.949074	ZCCHC12
-0.0297775	8.10833	0.870815	CCDC88C
-0.130583	8.74529	0.40078	OTX2
-0.0291513	8.47883	0.79867	STK36
-0.281396	8.09896	0.13796	KAT2B
-0.0388558	8.04274	0.773338	AEN
-0.129702	8.66472	0.599687	DZIP3
-0.106465	8.6446	0.426855	HSD11B1L
-0.179745	8.65084	0.700481	TBCE
-0.282996	8.7097	0.285408	ATP6V0B
-0.113087	8.7265	0.666061	PLP1
-0.654374	10.0993	0.230081	RNF219
0.855103	9.73323	0.21358	AMOTL2
-0.146006	8.24667	0.434292	IMMT
-0.256182	8.79997	0.288687	IL22
0.669323	8.41183	0.08153	UBXN10
-0.798504	10.7729	0.0304779	SCRN2
-0.216614	8.55368	0.27947	RNF125
0.00904257	8.00562	0.929995	DFFB
-0.11974	8.4929	0.463737	MAEA
-0.10158	7.98263	0.319501	CST7
0.204416	8.01956	0.388512	ILKAP
0.874683	9.72888	0.279038	DPH2
-0.0497894	8.43164	0.687159	HSPB11
-0.280649	8.61529	0.234377	SPRR1A
0.0496137	8.35375	0.665304	PEMT
0.0992701	8.07415	0.350541	SCML4
0.824542	11.3467	0.403569	ARHGEF16
-0.372049	8.65418	0.133112	LIN54
0.448598	8.44158	0.0907021	TLK2
0.327746	8.47102	0.17487	C6orf201
0.0425399	8.55112	0.822372	CT45A3
-0.0637361	7.71256	0.657426	TNIP1
0.46418	7.53127	0.0473338	DOK3
0.194052	8.47085	0.413132	SCYL2
0.389298	9.37477	0.184691	HSPA1A
0.141792	8.33307	0.414434	ACSS2
-0.102812	8.29007	0.647295	HOXD3
-1.97111	13.4011	0.100152	NA
-0.00730424	10.4086	0.9919	RNH1
-0.0982114	7.68365	0.624486	DEFA1
-0.107641	10.0715	0.916809	LINC00305
0.0932635	7.70094	0.516	TRIP6
1.3102	9.14255	0.0294408	AKAP12
0.103611	8.32123	0.427984	TEX2
-0.0326229	8.58504	0.784457	CHURC1-FNTB
-0.0121082	7.8185	0.941386	FGL2
-0.226693	8.6983	0.165246	NA
-0.149538	8.57068	0.274104	FRRS1
0.0476924	7.83774	0.597367	ATPIF1
0.141866	8.31085	0.43107	NID1
-0.111327	8.52647	0.436787	RBFA
-0.197598	8.64857	0.405159	PCTP
-0.193396	8.5046	0.215552	CLEC18C
1.29056	9.58073	0.0295112	HSDL2
-0.152736	8.00782	0.181379	NAA38
0.0667552	8.82041	0.775841	ZNF483
0.00772886	7.70456	0.934651	NEIL1
-0.0451501	7.96406	0.74489	C16orf89
0.230738	8.24381	0.342213	COLGALT1
-0.933202	7.97358	0.222897	NAT9
0.165853	8.13236	0.229669	PPP1R14B
-0.145757	8.69611	0.498311	NPTX1
0.0901371	8.30374	0.653648	PARS2
0.102867	8.53514	0.420237	WDR5B
0.208662	7.69497	0.210231	RFESD
0.150377	8.25411	0.39681	PPARG
-0.0951834	7.94438	0.584107	PHF20L1
0.150813	8.77801	0.319094	RAB40C
0.0189075	8.48217	0.85975	IL1R1
-0.0220376	7.84084	0.824897	GNG13
-0.0814887	7.88605	0.44653	RBM7
0.0501604	8.25557	0.677416	ZNF436
-0.469677	8.82193	0.152054	SH2D3C
0.119333	8.52913	0.751635	PIK3R2
0.3313	8.06662	0.260654	C9orf62
-0.374039	8.40649	0.0152568	KCNS2
-0.471161	8.7344	0.255586	NPM1
0.0131501	7.39332	0.940945	GATC
-0.013528	8.14385	0.913174	CDA
-0.0309225	7.77018	0.681081	NENF
-0.108705	8.46988	0.519203	GNB3
-0.25636	8.16998	0.118913	IL3
-0.472589	8.91339	0.00484617	FOXE3
0.392093	8.80289	0.222443	FAM78A
0.0774098	7.8331	0.543854	ZNF544
-0.0115516	7.7465	0.953919	ARHGAP25
-0.380778	8.53266	0.0265427	ZMIZ2
-0.0411062	7.59107	0.668476	PKD2L2
0.214812	6.93919	0.217235	RYK
0.112023	8.59249	0.606631	SCAPER
-0.0820707	8.19526	0.396014	PAK2
-0.149417	7.89444	0.514937	RFC5
-0.16248	8.507	0.208893	NA
-0.418377	8.90919	0.240476	LAX1
-0.140285	7.61788	0.224083	LRRC19
-0.271907	10.1683	0.520477	Gsc2
0.0627141	8.53974	0.83762	CDK17
0.0765799	8.09255	0.696747	LMCD1
-1.07907	9.68558	0.0335189	CLUL1
0.13506	8.38739	0.162959	SHMT1
0.00169924	8.16847	0.990361	MPP7
-0.00632059	8.41238	0.961864	NA
-0.0721796	8.77152	0.758564	RPA1
0.07131	7.88534	0.488236	PSMA1
-0.0493884	8.47926	0.845275	PLSCR4
-0.288509	8.5253	0.0547822	ST6GALNAC1
-0.3502	9.08394	0.167319	HIST1H1T
0.159205	8.75573	0.471035	VHL
0.37268	8.91464	0.33622	NA
-0.0693274	8.14232	0.806243	GALM
0.146267	7.9474	0.235962	MYO1A
0.0290855	8.71922	0.840018	ZBTB32
0.131871	8.45749	0.433605	CFAP70
0.0950262	9.38394	0.671607	CLP1
0.126411	8.97208	0.52461	TAF1A
0.00997236	7.74266	0.923995	RBBP4
0.00366038	9.36432	0.990831	IGKC
-1.90957	10.5118	0.0228787	DYNAP
0.0176414	8.52871	0.917494	LMNA
0.171962	8.50577	0.394281	WNT3
-1.09227	11.898	0.0850554	ANAPC15
0.0982266	8.79204	0.569054	UQCRFS1
-0.42553	8.75305	0.0188961	SLC10A3
-0.0991884	8.23946	0.262495	MED20
-0.0711701	6.89959	0.674932	B4GALT5
-0.171957	7.76044	0.161926	AP5Z1
0.0240586	8.4834	0.886111	HDAC8
0.163267	7.94522	0.138448	ATP6V1D
-0.257768	8.64438	0.0925804	SKOR1
0.1143	7.80769	0.3176	NA
-0.0112503	8.99776	0.971769	NA
0.610533	8.96199	0.0478118	FAM71F2
0.163721	8.03875	0.22271	ARTN
0.00512988	8.09787	0.977796	PSMB10
0.269837	7.9561	0.0717794	RPL15
0.131066	7.82583	0.26371	OR2A1
0.277524	8.11936	0.130828	DEFB134
0.961183	9.04584	0.115782	SPG20
0.0667537	7.7011	0.726143	PHOX2B
0.19394	9.27269	0.576527	YWHAB
-0.119824	8.31783	0.234468	IGKC
-0.170814	7.79347	0.461197	SPP1
0.406736	8.17915	0.41856	METTL3
-0.000997214	8.25827	0.996902	CYP7B1
0.245137	7.86151	0.351791	ACSM5
-0.272391	8.52407	0.0483981	HS3ST4
0.0131481	8.01562	0.935874	BAZ2A
0.283578	8.20061	0.111644	NUGGC
-0.0635826	8.01783	0.572275	TOP1MT
-0.0968802	8.36285	0.450653	POP7
0.0614116	8.17083	0.814783	FBXO31
-0.00544609	8.87366	0.977595	ANGPT1
0.36255	8.8018	0.266916	SPON2
0.0898585	8.26117	0.568914	MGAT2
0.127287	7.48686	0.379727	MAL
-0.148836	8.98711	0.610601	KIR2DS1
0.207755	8.1827	0.114855	DDX55
-0.0929052	8.36514	0.645793	SLC22A13
0.19571	7.52543	0.0910714	IFT57
-0.188608	8.50361	0.313236	SKIDA1
-0.182864	7.88729	0.35946	HFE2
0.233111	9.01717	0.365372	C2orf27A
0.0655033	8.39638	0.654133	FAM212B
-0.0169325	7.65066	0.929019	TRAF6
0.180527	8.57264	0.485423	CYP2A6
0.658718	9.85627	0.431254	ABI3
0.725522	8.60293	0.234379	HAUS7
0.148028	8.44868	0.446944	MYL5
0.275431	8.43454	0.402159	ZBTB8OS
0.376624	9.24712	0.0494664	ZNF221
-0.460611	8.73481	0.0635397	MARK4
0.155391	8.18187	0.193945	MECOM
0.164111	8.65759	0.390625	WNT2B
0.104033	7.64245	0.150986	VAMP1
0.860967	8.63555	0.0507243	BCAS4
-0.448959	8.88999	0.0250406	EPPIN
0.123353	8.58917	0.629287	TEAD3
0.0422764	7.63743	0.640331	RPL38
-0.093001	8.63218	0.792859	NPS
-0.243261	8.69863	0.184852	RBM14
-0.121299	8.29806	0.573867	KDELR1
1.38788	9.97645	0.0299048	PDZRN4
-0.56088	9.48498	0.131709	ECI2
0.0334018	7.73199	0.82183	FCGR2A
0.0402525	7.61972	0.713141	RNF13
0.0689862	8.26268	0.603211	WSCD2
0.044037	8.54011	0.806882	TSPO
-0.340298	9.27263	0.0506147	RPLP0
0.493248	9.60698	0.422968	SMAD3
0.484083	9.84677	0.159046	TPH1
-0.257381	8.38758	0.0883875	TM4SF19
0.0523646	8.17956	0.75546	KCNK6
-0.184851	8.16581	0.40499	PRPF8
0.203097	8.94988	0.168522	STMN1
2.67686	14.1679	0.0321463	ATXN3
-0.0122334	8.49508	0.93747	RAD17
0.084985	8.09585	0.662872	RBM10
0.287234	8.5589	0.450912	RBM19
0.149996	8.25538	0.251905	CAPS2
-0.0465558	8.55643	0.759451	INHBA
0.727564	8.66874	0.0421459	DMD
0.0771505	8.18414	0.470639	P4HA1
-0.00646855	8.42028	0.979797	NDUFB5
-0.238233	8.1724	0.0766342	WBSCR22
0.328762	9.69132	0.553115	NA
0.271623	8.43821	0.172227	EIF2B1
0.206873	8.33892	0.186481	CCDC88B
0.161625	8.21809	0.142235	BTRC
0.215398	8.30127	0.20182	TK2
0.0279456	7.90665	0.81389	TNFRSF17
-0.396297	8.51433	0.056501	GPR135
0.19168	7.96091	0.168423	DUX1
0.275411	8.24011	0.273513	LZTFL1
-0.0569452	15.9484	0.00507416	IGHG3
0.245716	8.2429	0.17295	PLA2G5
0.00875384	8.96221	0.969002	CAMKMT
0.779312	8.98002	0.191823	TMOD4
0.301138	8.67206	0.311809	ZNF362
0.319947	8.62711	0.062156	CFB
-0.0937302	8.31658	0.667198	UBE2DNL
0.116499	7.58571	0.537307	DUOXA1
0.060889	8.62487	0.585577	WDR13
0.446902	8.80681	0.0862636	ERICH1
-0.247772	8.31466	0.0580786	PEMT
-0.0733325	8.6375	0.6611	CD200R1
0.133128	8.39569	0.453759	KAZN
0.0636174	7.94216	0.515628	CHRNA4
-0.0522893	8.03762	0.730259	AKAP11
0.0555685	8.36347	0.828297	TTLL13P
0.425958	8.30892	0.0433383	ZIK1
0.0866352	8.38326	0.53876	ICA1L
-0.457939	9.05235	0.116058	LRRTM4
-0.0290327	8.76141	0.894473	PLEKHG5
0.00276637	7.91046	0.986589	CASP7
0.777723	8.50506	0.134421	BHLHA15
0.1247	7.66766	0.359678	DPAGT1
-0.0910559	7.70789	0.445415	YES1
-0.305854	8.34494	0.0741391	FZD7
0.0621487	8.29628	0.672751	MTHFD2
-0.486371	8.97428	0.111729	TNNT3
-0.0147416	8.50406	0.894257	WBP1
-0.14535	8.67244	0.43181	NELL1
0.253414	9.18887	0.265609	TAB2
-0.237355	8.58032	0.16348	QRSL1
0.11867	8.71236	0.506878	PTGES2
0.0976765	8.63567	0.625781	CCDC70
0.111172	9.12291	0.61326	SAMD11
0.153918	8.32988	0.349699	PTPRT
-0.0599632	8.74812	0.56565	ZBTB44
0.213684	8.25332	0.270546	RHO
0.462452	9.00469	0.411026	PACRG
-0.159791	7.91066	0.298442	ENY2
0.314973	8.37557	0.050223	CFC1
0.0827648	7.95653	0.569715	TALDO1
-0.184597	8.60518	0.354788	GJD3
-0.0990679	8.349	0.489165	TFF3
-0.171785	8.2319	0.304824	GPER1
0.00849944	8.26792	0.951536	FBXO22
-0.150242	8.85273	0.509534	IL17RA
-0.0741148	8.78639	0.677665	NDUFS3
0.151526	8.02425	0.300981	HMX3
-0.104669	8.26712	0.543737	VSTM1
-0.213905	8.09848	0.295937	BRPF1
0.211456	8.18029	0.411671	PPFIA1
-0.0464051	8.32884	0.90436	ALS2
-0.0443323	8.32391	0.78522	OR6C1
-0.0506367	8.56673	0.812405	VPS16
0.0309869	7.81534	0.68732	OR56B1
-0.0288655	8.64022	0.88419	IL12RB1
0.164417	7.68676	0.24165	GAL3ST4
0.269069	8.25469	0.0787927	CIZ1
0.0209125	8.43607	0.896334	SUGCT
-0.466273	9.06211	0.00891716	SPINK6
0.052468	7.90508	0.451483	FAM13B
0.0118853	7.74094	0.908727	OR1L3
-0.0578029	8.84874	0.837936	POLR3G
0.00208596	9.08819	0.98989	SNCAIP
-0.412128	9.76872	0.206798	RND3
-0.23973	8.5531	0.194268	CMTM1
0.0411659	7.77871	0.809596	FAM136A
-0.0899959	8.71213	0.563913	CLCNKA
-0.231549	8.72016	0.281845	SMOC2
-0.18393	8.56861	0.269033	KLK13
-0.112788	8.19631	0.484763	TTC8
-0.00430023	7.85834	0.976715	CEP70
0.022144	8.69548	0.887225	NA
-0.0468991	8.3212	0.826883	C2orf40
0.225819	9.75255	0.575764	HLTF
0.0972232	7.89125	0.571913	EIF2S1
2.01695	10.3781	0.0355019	BOD1L2
0.13477	7.91242	0.709937	BTBD7
0.149848	8.01333	0.621356	MPP1
-0.341709	8.55903	0.0343804	PKP2
0.423298	8.03012	0.215599	MKS1
-0.14611	8.84817	0.522292	C1orf168
-0.0741102	8.57592	0.765073	STAG3L2
0.24824	7.85559	0.459532	RAB2B
0.0916763	8.46204	0.643253	ING4
0.270656	9.06695	0.412044	SUCLG2
-0.188962	8.3829	0.0929174	OR5AC2
-0.127667	8.05542	0.339806	CLK1
0.0782167	7.89248	0.584737	MT1H
-0.204541	8.17365	0.164938	PARVA
-0.102429	8.50774	0.569216	TYRO3
0.148377	8.46462	0.666877	KANSL2
-0.177108	8.39654	0.14042	SEC61A2
-0.121159	8.77486	0.55269	VANGL1
0.195613	7.7337	0.0589601	ZNF280B
0.126882	7.72387	0.246888	REG1A
-0.362765	9.71574	0.397429	PICALM
-0.321202	8.97652	0.128925	NTSR2
-0.0659669	8.42047	0.797289	POTEH
-0.0233358	8.21774	0.903891	RPAIN
-0.347648	9.08133	0.100144	WNT8B
0.227966	8.4437	0.123956	LNPK
2.08235	12.1961	0.0395041	TOM1L2
-0.135506	8.45475	0.483273	GTF3C5
-0.0308765	7.98335	0.830128	SUV39H2
0.402402	8.75975	0.0115483	AK4
0.0365411	8.49325	0.828346	PFKFB3
0.129634	8.15872	0.362142	JSRP1
0.452823	8.0689	0.0457309	CYTH4
-0.0439071	15.9611	0.00651574	IGHG1
-0.0375406	7.77451	0.741616	NLGN4Y
0.271413	8.63865	0.50284	KCNIP4
-0.0339621	7.71582	0.759632	NAA38
-0.0228759	8.38196	0.89603	PCDH8
0.050795	8.96046	0.801753	LPL
-0.082395	7.97235	0.444116	CHRM2
-0.0772867	8.5387	0.727764	PSMA5
-0.2122	7.65979	0.0740017	TAAR8
-0.501854	9.03748	0.0230586	MACROD1
-0.0715513	8.48536	0.74756	AMOTL1
0.296238	7.38941	0.0635066	LRRC8B
-0.157072	8.39162	0.422337	ORM2
-0.177696	8.5638	0.381105	PXDC1
0.285236	8.22317	0.216623	PHF20
-0.42602	8.10708	0.0728193	RSL24D1
-0.0537853	7.71855	0.778003	PCDHA6
0.0972007	8.2173	0.677295	C7orf31
0.27893	8.34967	0.0488293	SH3PXD2A
-0.465297	9.3542	0.0890669	FGF6
0.14799	7.5297	0.454878	MRPL49
0.0259095	8.43938	0.851747	MESP1
-0.206886	7.86855	0.434798	SSBP1
-0.110426	8.67608	0.571653	PCDHGB6
-1.17757	11.2023	0.106529	WASF2
0.00287506	7.80988	0.962758	OR6K3
-0.318275	9.52362	0.266978	GLB1
0.311033	8.35474	0.0654793	ELAVL2
0.290419	8.74235	0.332491	PRDX3
-0.0103793	8.02069	0.940565	MT1G
0.241363	8.33543	0.230725	KCNJ13
-0.0384689	15.9671	0.0083481	IGHG1
-0.276996	8.73173	0.307587	GTPBP1
0.166417	8.90471	0.482584	LYRM7
-0.736415	9.95487	0.00664382	PTPN23
-0.301486	7.75898	0.0539292	PACSIN3
-0.129311	8.71959	0.370062	CRAT
0.129855	10.8801	0.869328	RUVBL2
-0.230726	9.11581	0.520765	CWC22
-0.0337376	7.79434	0.835467	TMEM205
-0.00141734	8.45144	0.99341	ATP6V1G2
-0.502811	9.21404	0.106925	ASPSCR1
0.0858629	7.19109	0.578415	DNTT
-0.228145	8.3841	0.14966	RNF26
0.10117	7.72733	0.60223	MCAM
0.141401	7.57716	0.166692	MKRN2
0.0741049	8.47186	0.67756	MRPL50
0.383857	8.15755	0.317821	UBA6
-0.569251	10.028	0.0469877	ACP1
-0.119513	8.95284	0.463431	BPIFA3
-0.168723	8.67829	0.132575	LGALS9B
0.151681	7.837	0.361636	ZNF219
0.107711	8.30226	0.546967	TMEM25
-0.17157	8.42782	0.254662	FAM208B
0.0252646	9.07241	0.853772	PTPN1
-0.0464631	8.06242	0.770754	TTC23L
0.0581618	8.12885	0.583788	MORN3
-0.106553	8.78017	0.334025	KLHL12
0.0498542	8.57234	0.772426	APOBEC3B
-0.408016	8.84305	0.0332033	DMRTA1
-0.168928	7.72469	0.384324	NA
-0.691299	9.94454	0.2856	LARP7
0.00934448	7.83055	0.934875	PLSCR1
-0.0194321	7.75497	0.821444	NA
-0.101571	8.49738	0.625599	GMFB
-0.0435504	8.20922	0.750447	ANGPTL4
0.0539824	8.35647	0.821783	NA
-0.0138551	7.89816	0.915966	HACD2
-0.123872	7.0701	0.604937	LMOD1
-0.267707	8.76822	0.151305	IL20RA
-0.100979	9.55722	0.653664	ADPRHL1
-0.116034	8.04584	0.606968	CCDC86
0.0770107	8.29897	0.627377	CXCL11
-0.10056	7.75286	0.236828	ZNF165
-0.127929	8.70471	0.499408	C9orf152
-0.058991	8.48324	0.731247	NKX2-8
-0.231882	8.41719	0.0823538	GHRHR
-0.51682	8.71093	0.0177007	ANKK1
-0.182825	8.89178	0.491384	CPLX4
0.275085	8.13817	0.118335	PPIP5K1
-0.313997	7.45549	0.00344534	DEFB105A
-0.220316	7.85194	0.380117	OSMR
0.177475	8.56541	0.24348	PATL2
-0.245361	8.7683	0.431392	DNAJC19
-0.16138	8.17454	0.526606	CA1
-0.448265	9.03433	0.0312264	SLC48A1
0.265803	7.86981	0.283516	CDC20
-0.0953732	8.09435	0.535788	GABRB3
-0.108561	8.20639	0.679984	BMP7
0.143722	8.89775	0.512225	BPGM
-0.182837	7.91803	0.360911	MLLT11
0.1438	8.84715	0.604129	FBXO3
-0.217935	8.0197	0.26456	LMBR1L
-0.424167	8.80263	0.0131995	DEFB136
-0.0791788	8.40212	0.686647	TRAPPC6A
-0.0586649	8.92895	0.829288	ZIM2
0.300578	8.04313	0.102853	GAD1
0.188696	8.28683	0.325823	MAP4K4
0.922204	8.57003	0.354522	MRPS27
-0.251862	8.6942	0.329539	NOL12
-0.162933	8.57987	0.317128	PDPK1
-0.136538	8.77497	0.543351	TLR8
-0.530738	9.16715	0.160864	IDO1
0.158488	7.96891	0.217747	ACBD3
-0.0621071	8.01197	0.681249	NDUFS7
0.206884	8.82319	0.531283	FBXO36
0.235166	8.08754	0.439385	S100A7L2
0.154094	7.87448	0.488952	PEX10
2.29244	12.0691	0.0407155	PRKCZ
0.637421	8.48847	0.0057985	ZNF876P
0.256559	8.76011	0.0344404	CWF19L2
-0.39727	9.96736	0.0270259	MBP
0.249976	8.90024	0.288553	RNF41
0.235622	9.06319	0.133518	MARS2
0.211996	7.84877	0.187474	NA
-0.000664961	8.49822	0.997364	C15orf41
0.121642	8.50953	0.413704	SLN
0.126334	8.76082	0.43938	U2AF1
2.58934	10.9392	0.0418441	YAP1
-0.0335386	7.72123	0.749381	IGHV5-78
0.0914075	8.36643	0.409361	AP2S1
0.163311	7.50985	0.2308	TLX2
-0.0952521	7.67856	0.158686	PSENEN
0.310763	8.45515	0.346807	TXLNA
0.173846	9.50573	0.559418	UBE2D3
-0.134158	8.88944	0.269186	BRINP1
2.46714	10.2871	0.0422708	NA
-0.0271942	8.29742	0.859229	DPY19L2
-0.219244	8.74347	0.190113	SCTR
1.31564	9.7782	0.0437721	ANKRD16
-0.048916	8.39652	0.77112	CCL16
-0.00043953	7.74404	0.997395	LATS1
0.133256	8.93506	0.504725	RIMS4
0.362123	8.22416	0.202984	C9orf78
-0.280987	8.9956	0.171058	RNASE12
0.199587	8.36579	0.427518	BCL2L13
0.178811	8.56452	0.440337	ARG1
0.191311	7.55516	0.308019	ZMAT5
-0.039431	8.84093	0.82819	LAMB3
1.06024	9.67517	0.0520596	FAM63A
0.0107333	7.75091	0.905768	OR6Y1
0.0322969	7.8131	0.568931	ADAM2
0.160384	8.15908	0.424893	MMP12
0.177862	8.2112	0.294681	TMEM39A
0.0160358	15.9361	0.749176	IGHG1
-0.0779486	8.39071	0.707884	SESN3
-0.0471438	8.3808	0.755046	ZNF740
-0.1362	8.35607	0.515007	CORT
0.110862	8.5864	0.558922	TRAC
-0.134581	8.07639	0.485982	LCMT1
0.240954	7.84983	0.0825373	ARHGAP5-AS1
-0.0846722	8.45539	0.777633	AP1M2
0.0233831	7.98767	0.86913	GPR1
-0.102174	8.79347	0.548698	NA
0.113208	7.82817	0.226191	OR2T27
0.313362	8.532	0.0586647	PLAT
-0.218502	8.43205	0.184077	YIPF6
0.0742827	8.38762	0.726372	MEOX2
0.118149	7.90982	0.129545	GPSM1
0.047317	8.05393	0.722914	RHOC
0.228478	8.47152	0.112955	PCSK5
0.109469	8.43233	0.537885	XPNPEP3
-0.534894	9.2996	0.305533	ETFB
-0.197865	8.67441	0.373653	LOC105378283
-0.843345	9.98845	0.353914	TBXAS1
-0.152221	8.21709	0.341371	ANKRD30BL
0.241097	8.17056	0.248492	RBM28
0.180016	8.89626	0.371357	SDE2
0.175956	8.20969	0.465887	TLR5
-0.0911591	8.6973	0.644746	CSNK2A2
0.176357	7.70257	0.0905082	TTLL2
0.101743	9.78291	0.854209	CDC27
0.296797	7.89583	0.02672	RPS13
0.204397	7.9679	0.184646	RIOX2
0.287684	8.60276	0.0931848	SMYD2
0.401091	8.3969	0.0208399	CNGA4
-0.00564446	8.36097	0.952082	EPO
-0.0991932	7.83594	0.560978	NIPA2
0.122621	7.62921	0.226923	SLC16A10
-0.232168	7.89687	0.159093	FUBP3
-0.510698	8.96308	0.0728353	IMPAD1
0.120736	7.61959	0.418013	DAD1
1.64556	10.0576	0.0549567	MED8
0.238288	8.20614	0.0973534	MAU2
0.0770721	9.03501	0.776437	MPZL1
-0.132352	7.76448	0.23297	ARSJ
-0.0214887	8.41244	0.905495	MPZ
0.0419025	7.97249	0.796203	OR14C36
-0.0382653	8.80925	0.788652	YAF2
0.362758	9.19545	0.0548495	RANGRF
0.0932551	8.75545	0.633963	PPP1R8
0.0417785	9.29765	0.760514	UBE2N
0.18102	9.31085	0.346383	CHKB
0.282451	8.10444	0.214109	EYA2
-0.156945	8.06605	0.573059	NECTIN4
0.0811334	8.12426	0.617481	AP3D1
-0.336159	8.72203	0.0447415	STON2
-0.0276742	8.8089	0.913661	TUBB
0.226517	8.45261	0.594825	KCNAB3
0.0332295	8.19609	0.861301	PRCP
0.488434	9.002	0.0951067	IFT140
0.0672001	8.05574	0.612147	MTG1
-0.0360935	8.7638	0.910042	HIPK2
-0.0348982	7.99674	0.878919	NA
-0.0445313	8.85509	0.89006	TCF25
0.196034	8.94537	0.148918	CBFA2T2
0.0297959	7.97348	0.842914	KIF26B
0.235306	8.57649	0.353086	PSD3
0.202931	8.71396	0.288599	RAD51D
0.264532	8.27432	0.222287	ITGBL1
0.203323	8.09732	0.408177	DDO
-0.325058	8.38671	0.036669	GPX3
0.0568993	8.01115	0.647647	OR10S1
0.0723971	8.44583	0.775658	MYT1L
-0.04611	7.57045	0.715595	GOLM1
0.0860869	7.57324	0.633893	TOMM20
0.309267	8.26678	0.136818	COPS2
-0.15625	9.07836	0.475798	C6orf99
0.0601365	9.75811	0.672043	FAM45A
0.0975402	9.32236	0.748131	ALKBH3
-0.0774628	8.18255	0.630813	DAP3
-0.00794913	9.00182	0.964218	PPP1R32
-0.291793	7.88584	0.182997	CLIC5
-0.407209	8.48202	0.0203476	PXDN
-0.321198	9.04618	0.309203	AMD1
-0.211601	8.15115	0.0790948	DDX23
0.0764923	7.81046	0.666254	RETSAT
0.0897201	8.06073	0.372576	FYCO1
-0.386249	10.1624	0.0344502	PGAM1
-0.206135	8.69009	0.334242	ARHGEF9
-0.316737	8.09248	0.0530154	IMP3
0.112055	8.65605	0.557028	CCIN
-0.390457	8.66734	0.0393178	CPZ
0.281781	7.17016	0.0865192	C10orf55
-0.196294	9.19937	0.361994	IDH3B
-0.30455	8.22313	0.0839179	UGT1A5
0.134786	7.81199	0.37341	NA
-0.201913	8.64747	0.318286	CYP17A1
-0.299445	7.6507	0.435008	ENOX1
-0.417844	9.52427	0.0923191	WNT8B
-0.13145	7.56954	0.285714	SNRNP70
0.104327	7.01265	0.41435	TFB2M
0.0169647	8.90462	0.934758	PRODH2
0.389617	8.35581	0.085588	ZNF326
-0.448218	8.53402	0.0026051	INSL5
-0.019627	8.80058	0.918626	EVI2A
0.553787	8.9031	0.0539647	NA
0.0662159	8.12744	0.529874	UGT2B7
0.0138031	8.41718	0.962614	NA
0.174607	8.6174	0.486371	TOGARAM1
-0.123664	8.3294	0.37748	ANKK1
-0.490854	8.88658	0.105973	TMEM216
0.134612	8.49507	0.549384	HSPA8
0.966672	10.4715	0.00824367	XRCC4
-0.0303475	8.57855	0.862815	MFAP3L
-0.373367	8.56781	0.0730496	ZSCAN23
-0.316499	8.65584	0.0478126	SLC26A3
0.141042	7.75546	0.333473	TMEM183A
-0.682113	7.87057	0.180103	CFHR1
-0.224022	8.56883	0.465875	PARL
-0.0575975	8.13326	0.715923	SPATA41
-0.567246	7.95536	0.184961	ELP3
-0.116494	8.32681	0.536979	FAXDC2
0.0336386	8.48122	0.843393	BAIAP2
0.0703691	8.07009	0.787674	HMX2
-0.96393	9.44751	0.0141489	ZKSCAN8
-0.368362	8.5216	0.00696816	VILL
-0.134903	9.04465	0.522754	CRYZ
-0.0609015	8.32152	0.738997	MTFP1
-0.00822567	7.71387	0.943716	NA
0.170566	8.04528	0.422729	H1FOO
0.495158	8.439	0.106261	Onecut1
0.0663247	8.04176	0.486491	NAA50
-0.411299	8.92428	0.140937	GPAT4
0.0493529	8.03063	0.821265	FAM122C
0.533959	7.95144	0.117178	RPS7
0.138435	8.03548	0.201665	B3GNT5
-0.296455	8.39118	0.120547	ASIC3
-0.0649034	8.62874	0.795813	SNRNP35
-0.215126	7.74685	0.0586898	ZNF595
-0.40278	7.71447	0.00294464	SLC35A3
0.0706906	7.60255	0.697871	ANP32E
-0.264115	8.99393	0.404722	HR
0.169692	8.5387	0.458587	SPATA19
0.0417284	8.06432	0.785155	RNGTT
-0.106755	7.90372	0.435522	DEFB115
-0.124506	8.53511	0.552473	ZNF808
0.157702	8.79575	0.471407	PCM1
0.483699	8.93913	0.250463	EIF2B2
0.0428055	7.55694	0.764703	TOMM5
0.283974	8.91282	0.269587	KIF7
0.0527821	7.81605	0.5014	WT1
-0.0797197	7.87777	0.472736	CHRNA1
-0.500281	8.86594	0.0150792	CYSTM1
0.0789276	8.70317	0.725457	RBMS3
0.0583665	7.82364	0.630062	RASL12
0.119516	8.4412	0.334473	PLA2G2F
0.102676	8.46969	0.481754	SLC51B
0.294084	8.0668	0.13018	REXO1L1P
0.352655	8.38931	0.18159	ATAT1
0.0684769	7.73768	0.697686	RPS10
-0.0529273	7.47699	0.685958	KLF16
0.0904574	10.4359	0.847274	XPA
-0.157384	8.22289	0.322684	NA
0.15966	8.91057	0.434408	COL15A1
0.115687	8.11369	0.328555	PPP1R9A
-0.0887729	8.329	0.647514	ARG2
0.0234319	8.6286	0.866206	ANKHD1
0.174716	7.92984	0.3712	SETMAR
0.185647	8.11882	0.339894	ARL10
-0.433	8.56138	0.0134702	SLCO6A1
0.146035	8.90532	0.572365	KLK2
-0.0982473	8.34627	0.510417	DUSP21
-0.479433	8.674	0.0854402	MRAP
-0.148006	8.78586	0.404772	TTC31
-0.292043	8.63283	0.135008	COMMD7
0.0827775	8.53109	0.691054	DNAJB13
0.107353	8.21637	0.584331	RABGAP1L
-0.0501244	7.80696	0.672546	F3
-0.307435	8.6888	0.12912	EEF1A1
0.155886	8.70421	0.196854	COPS7B
-0.0870249	8.47439	0.700583	ZGRF1
-0.306232	8.30071	0.0366873	DCAKD
0.376493	8.57454	0.362571	PLOD2
0.0560892	8.78888	0.876558	APLF
0.285546	8.48349	0.027378	MAOB
-0.0308062	8.03603	0.829573	TMSB4Y
0.387489	8.60933	0.355258	KANK4
0.786678	10.7482	0.0350488	USH1C
0.00383754	10.0235	0.995482	LARP4
0.148713	8.1463	0.163497	RNF111
-0.808812	11.9894	0.256361	RBPJ
0.212537	7.84305	0.404024	SUMO2
-0.190546	8.98099	0.305337	MRPL27
-0.241286	7.82911	0.176667	NUCB1
-0.0155754	8.17132	0.912962	ANKRD46
[truncated: 18,237 more rows]

## Sheet: DisGenNet_Pathway_Analysis
GO	Description	LogP	Enrichment	Z-score	Hits
C3160909	Autoimmune arthritis	-3.3	3.3	4.3	CD40|CRK|FCER1G|HLA-DRB1|HOXC6|IL7|SMAD3|PTPN2|SYK|IL32|SSU72
C3714757	Juvenile rheumatoid arthritis	-2.5	2.4	3.4	CCR7|HLA-DQA1|HLA-DRB1|IGF1|NFKBIA|PTPN2|TAP1|TAPBP|SH2D2A|IL32|CXCR6|PTPN22|NDEL1
C0151744	Myocardial Ischemia	-2.5	1.6	3.1	ACVR1B|AHSG|ASIP|CD40|CRK|DMD|RCAN1|DUSP6|EGFR|EIF5A|ENSA|EPRS1|FGF1|GCLM|GPT|HLA-DRB1|IGF1|NFKBIA|OGG1|P2RY11|PDK4|PTEN|PTPN2|RAB5A|RELA|SNAP25|TAP1|TGFB2|TLE4|TXNRD1|SPHK1|RAB9A|RGS6|SIRT3|PTPN22|FSD1L

## Sheet: Heart_PlasmaMembrane_filtering
Gene.name	Tissue	Cell.type	Level	Reliability	compartment	score
ATXN3	heart muscle	myocytes	Medium	Uncertain	Plasma membrane	4.354
MRPL28	heart muscle	myocytes	Medium	Supported	NA	NA
BTN3A3	heart muscle	myocytes	Not detected	Enhanced	Plasma membrane	5
FIP1L1	heart muscle	myocytes	Low	Supported	Plasma membrane	2.1
PRRC1	heart muscle	myocytes	Medium	Supported	NA	NA
AHCYL1	heart muscle	myocytes	Not detected	Approved	Plasma membrane	4.325
PTPN2	heart muscle	myocytes	Medium	Enhanced	Plasma membrane	5
DMD	heart muscle	myocytes	Medium	Enhanced	Plasma membrane	5
SH2D2A	NA	NA	NA	NA	Plasma membrane	1.528
